# Supplementary material for: AMPed up immunity: 418 whole genomes reveal intraspecific diversity of koala antimicrobial peptides
Source: Immunogenetics. 2025 Jan 8;77(1):11. doi: 10.1007/s00251-024-01368-2 (PMC11711154; doi:10.1007/s00251-024-01368-2)
Supplement: Supplementary file 1 — Supplementary file1 (XLSX 20 KB) [file 251_2024_1368_MOESM1_ESM.xlsx]

## Sheet: Sheet1
Species	Common Name	Gene type	Gene	Total SNPs (exonic)	Total nsSNPs	CNV type	Copy number	Reference
Bos grunniens	Yak	Cathelicidin	CATHL1	N/A	N/A	duplication	2 to 9	(Zhang et al., 2016)
Bos taurus	Cattle	Cathelicidin	CATHL2	1	1	N/A	N/A	(Gillenwaters et al., 2009)
Bos taurus	Cattle	Cathelicidin	CATHL4	N/A	N/A	duplication	unknown	(Bickhart et al., 2012)
Bos taurus	Cattle	Cathelicidin	CATHL5	8	2	N/A	N/A	(Gillenwaters et al., 2009)
Bos taurus	Cattle	Cathelicidin	CATHL6	9	4	N/A	N/A	(Gillenwaters et al., 2009)
Bos taurus	Cattle	Cathelicidin	CATHL7	2	0	N/A	N/A	(Gillenwaters et al., 2009)
Bubalus bubalis	Buffalo	Cathelicidin	CATHL4	N/A	N/A	duplication	5 to 8	(Brahma et al., 2015)
Coturnix japonica	Quail	Cathelicidin	CjCATH1	2	0	N/A	N/A	(Ishige et al., 2021)
Coturnix japonica	Quail	Cathelicidin	CjCATH2	10	6	N/A	N/A	(Ishige et al., 2021)
Coturnix japonica	Quail	Cathelicidin	CjCATH3	5	0	N/A	N/A	(Ishige et al., 2021)
Coturnix japonica	Quail	Cathelicidin	CjCATHB1	2	1	N/A	N/A	(Ishige et al., 2021)
Homo sapiens	Human	Defensin	DEFB127	5	4	N/A	N/A	(Hollox & Armour, 2008)
Homo sapiens	Human	Defensin	DEFB120	3	3	N/A	N/A	(Hollox & Armour, 2008)
Homo sapiens	Human	Defensin	DEFB132	7	5	N/A	N/A	(Hollox & Armour, 2008)
Homo sapiens	Human	Defensin	DEFB118	2	2	N/A	N/A	(Hollox & Armour, 2008)
Homo sapiens	Human	Defensin	DEFB1	3	2	N/A	N/A	(Hollox & Armour, 2008)
Homo sapiens	Humans	Defensin	8p23.1 locus (gene cluster)	N/A	N/A	duplication	2 to 12	(Milanese et al., 2009)
Homo sapiens	Humans	Defensin	DEFA3	N/A	N/A	duplication	0 to 10	(Milanese et al., 2009)
Homo sapiens	Humans	Defensin	DEFaA7	N/A	N/A	duplication	2 to 6	(Milanese et al., 2009)
Homo sapiens	Humans	Defensin	DEFB4	N/A	N/A	duplication	1 to 9	(Milanese et al., 2009)
Homo sapiens	Humans	Defensin	DEFB104	N/A	N/A	duplication	2 to 9	(Milanese et al., 2009)
Homo sapiens	Humans	Defensin	DEFB105	N/A	N/A	duplication	2 to 9	(Milanese et al., 2009)
Homo sapiens	Humans	Defensin	DEFB106	N/A	N/A	duplication	2 to 6	(Milanese et al., 2009)
Homo sapiens	Humans	Defensin	DEFB107	N/A	N/A	duplication	1 to 4	(Milanese et al., 2009)
Ovis aries	Sheep	Defensin	SBD1	2	0	N/A	N/A	(Monteleone et al., 2011)
Ovis aries	Sheep	Defensin	SBD2	5	2	N/A	N/A	(Monteleone et al., 2011)
Parus major	Great tit	Defensin	AvBD2	1	1	N/A	N/A	(Hellgren, 2015)
Parus major	Great tit	Defensin	AvBD4	3	2	N/A	N/A	(Hellgren, 2015)
Parus major	Great tit	Defensin	AvBD7	3	2	N/A	N/A	(Hellgren, 2015)
Parus major	Great tit	Defensin	AvBD9	0	0	N/A	N/A	(Hellgren, 2015)
Parus major	Great tit	Defensin	AvBD10	1	1	N/A	N/A	(Hellgren, 2015)
Parus major	Great tit	Defensin	AvBD12	2	2	N/A	N/A	(Hellgren, 2015)
Sus scrofa	Pig	Cathelicidin	NPG3	N/A	N/A	duplication	4 to 23	(Paudel et al., 2013)
Sus scrofa	Pig	Cathelicidin	PMAP23	N/A	N/A	duplication	2 to 12	(Paudel et al., 2013)
Sus scrofa	Pig	Cathelicidin	PR39	N/A	N/A	duplication	2 to 10	(Ahn et al., 2022)
Tachycineta bicolor	Tree swallow	Defensin	AvBD2	8	3	N/A	N/A	(Schmitt et al., 2017)
Tachycineta bicolor	Tree swallow	Defensin	AvBD4	5	3	N/A	N/A	(Schmitt et al., 2017)
Tachycineta bicolor	Tree swallow	Defensin	AvBD7	5	3	N/A	N/A	(Schmitt et al., 2017)
Tachycineta bicolor	Tree swallow	Defensin	AvBD8	8	5	N/A	N/A	(Schmitt et al., 2017)
Tachycineta bicolor	Tree swallow	Defensin	AvBD12	6	4	N/A	N/A	(Schmitt et al., 2017)
Tachycineta bicolor	Tree swallow	Defensin	AvBD13	6	3	N/A	N/A	(Schmitt et al., 2017)
References
Ahn, B., Jeon, H., Cho, H.-s., Nagasundarapandian, S., & Park, C. (2022). Sequence polymorphisms of PR39 cathelicidins and extensive copy variations in commercial pig breeds. Gene, 822, 146323.
Bickhart, D. M., Hou, Y., Schroeder, S. G., Alkan, C., Cardone, M. F., Matukumalli, L. K., Song, J., Schnabel, R. D., Ventura, M., & Taylor, J. F. (2012). Copy number variation of individual cattle genomes using next-generation sequencing. Genome research, 22(4), 778-790.
Brahma, B., Patra, M. C., Karri, S., Chopra, M., Mishra, P., De, B. C., Kumar, S., Mahanty, S., Thakur, K., & Poluri, K. M. (2015). Diversity, antimicrobial action and structure-activity relationship of buffalo cathelicidins. PloS one, 10(12), e0144741.
Gillenwaters, E. N., Seabury, C. M., Elliott, J. S., & Womack, J. E. (2009). Sequence analysis and polymorphism discovery in 4 members of the bovine cathelicidin gene family. Journal of Heredity, 100(2), 241-245.
Hellgren, O. (2015). Allelic variation at innate immune genes (avian β‐defensins), within a natural population of great tits. Journal of Avian Biology, 46(1), 113-118.
Hollox, E. J., & Armour, J. A. (2008). Directional and balancing selection in human beta-defensins. BMC evolutionary biology, 8, 1-14.
Ishige, T., Hara, H., Hirano, T., Kono, T., & Hanzawa, K. (2021). Genetic diversity of Japanese quail cathelicidins. Poultry Science, 100(5), 101046.
Milanese, M., Segat, L., Arraes, L. C., Garzino-Demo, A., & Crovella, S. (2009). Copy number variation of defensin genes and HIV infection in Brazilian children. JAIDS Journal of Acquired Immune Deficiency Syndromes, 50(3), 331-333.
Monteleone, G., Calascibetta, D., Scaturro, M., Galluzzo, P., Palmeri, M., Riggio, V., & Portolano, B. (2011). Polymorphisms of β-defensin genes in Valle del Belice dairy sheep. Molecular Biology Reports, 38, 5405-5412.
Paudel, Y., Madsen, O., Megens, H.-J., Frantz, L. A., Bosse, M., Bastiaansen, J. W., Crooijmans, R. P., & Groenen, M. A. (2013). Evolutionary dynamics of copy number variation in pig genomes in the context of adaptation and domestication. BMC genomics, 14, 1-13.
Schmitt, C., Garant, D., Doyon, K., Bousquet, N., Gaudreau, L., Bélisle, M., & Pelletier, F. (2017). Patterns of diversity and spatial variability of β-defensin innate immune genes in a declining wild population of tree swallows. Journal of Heredity, 108(3), 262-269.
Zhang, X., Wang, K., Wang, L., Yang, Y., Ni, Z., Xie, X., Shao, X., Han, J., Wan, D., & Qiu, Q. (2016). Genome-wide patterns of copy number variation in the Chinese yak genome. BMC genomics, 17, 1-12.
