# Supplementary material for: AMPed up immunity: 418 whole genomes reveal intraspecific diversity of koala antimicrobial peptides
Source: Immunogenetics. 2025 Jan 8;77(1):11. doi: 10.1007/s00251-024-01368-2 (PMC11711154; doi:10.1007/s00251-024-01368-2)
Supplement: Supplementary file 2 — Supplementary file2 (XLSX 32 KB) [file 251_2024_1368_MOESM2_ESM.xlsx]

## Sheet: Exon_Coordinates
Scaffold	Start	Stop	Gene_Name	0	Strand	Full or Partial Gene
MSTS01000076.1	3071717	3071904	PhciCATH1_1	0	+	Full Gene
MSTS01000076.1	3073918	3074025	PhciCATH1_2	0	+	Full Gene
MSTS01000076.1	3074567	3074651	PhciCATH1_3	0	+	Full Gene
MSTS01000076.1	3075216	3075339	PhciCATH1_4	0	+	Full Gene
MSTS01000076.1	1695768	1695957	PhciCATH2_1	0	-	Full Gene
MSTS01000076.1	1694901	1695012	PhciCATH2_2	0	-	Full Gene
MSTS01000076.1	1694583	1694652	PhciCATH2_3	0	-	Full Gene
MSTS01000076.1	1693201	1693341	PhciCATH2_4	0	-	Full Gene
MSTS01000076.1	3086470	3086656	PhciCATH3_1	0	-	Full Gene
MSTS01000076.1	3085505	3085613	PhciCATH3_2	0	-	Full Gene
MSTS01000076.1	3084576	3084658	PhciCATH3_3	0	-	Full Gene
MSTS01000076.1	3083935	3084039	PhciCATH3_4	0	-	Full Gene
MSTS01000076.1	1783559	1783748	PhciCATH5_1	0	-	Full Gene
MSTS01000076.1	1781925	1782036	PhciCATH5_2	0	-	Full Gene
MSTS01000076.1	1781601	1781670	PhciCATH5_3	0	-	Full Gene
MSTS01000076.1	1780494	1780599	PhciCATH5_4	0	-	Full Gene
MSTS01000076.1	3029446	3029621	PhciCATH6_1	0	+	Full Gene
MSTS01000076.1	3032103	3032204	PhciCATH6_2	0	+	Full Gene
MSTS01000076.1	3033683	3033773	PhciCATH6_3	0	+	Full Gene
MSTS01000076.1	3034798	3034918	PhciCATH6_4	0	+	Full Gene
MSTS01000076.1	1715530	1715719	PhciCATH7_1	0	-	Full Gene
MSTS01000076.1	1713927	1714035	PhciCATH7_2	0	-	Full Gene
MSTS01000076.1	1713597	1713669	PhciCATH7_3	0	-	Full Gene
MSTS01000076.1	1712358	1712487	PhciCATH7_4	0	-	Full Gene
MSTS01000076.1	1737174	1737360	PhciCATH8_1	0	-	Full Gene
MSTS01000076.1	1735546	1735657	PhciCATH8_2	0	-	Full Gene
MSTS01000076.1	1735219	1735291	PhciCATH8_3	0	-	Full Gene
MSTS01000076.1	1734029	1734131	PhciCATH8_4	0	-	Full Gene
MSTS01000002.1	6003379	6003493	PhciDEFA1	0	+	Exon 2
MSTS01000002.1	6010703	6010874	PhciDEFA2_1	0	-	Full Gene
MSTS01000002.1	6008846	6008959	PhciDEFA2_2	0	-	Full Gene
MSTS01000002.1	5638382	5638442	PhciDEFB1_1	0	+	Full Gene
MSTS01000002.1	5645821	5645965	PhciDEFB1_2	0	+	Full Gene
MSTS01000002.1	5618000	5618063	PhciDEFB3_1	0	+	Full Gene
MSTS01000002.1	5619994	5620168	PhciDEFB3_2	0	+	Full Gene
MSTS01000040.1	10495293	10495455	PhciDEFB30	0	-	Exon 2
MSTS01000055.1	6614407	6614515	PhciDEFB4	0	+	Exon 2
MSTS01000002.1	5927334	5927472	PhciDEFB5_1	0	-	Full Gene
MSTS01000002.1	5924399	5924549	PhciDEFB5_2	0	-	Full Gene
MSTS01000002.1	6115224	6115359	PhciDEFB6	0	-	Exon 2
MSTS01000055.1	6763028	6763184	PhciDEFB7	0	+	Exon 2
MSTS01000002.1	5762806	5762929	PhciDEFB8	0	-	Exon 2
MSTS01000002.1	6318426	6318591	PhciDEFB9	0	+	Exon 2
MSTS01000002.1	5695314	5695374	PhciDEFB10_1	0	-	Full Gene
MSTS01000002.1	5685952	5686093	PhciDEFB10_2	0	-	Full Gene
MSTS01000002.1	6291719	6291893	PhciDEFB11	0	+	Exon 2
MSTS01000040.1	10441725	10442028	PhciDEFB12	0	-	Exon 2
MSTS01000002.1	5854693	5854816	PhciDEFB13_2	0	-	Partial
MSTS01000002.1	5911412	5911472	PhciDEFB14_1	0	-	Full Gene
MSTS01000002.1	5907629	5907758	PhciDEFB14_2	0	-	Full Gene
MSTS01000002.1	5524143	5524203	PhciDEFB15_1	0	-	Full Gene
MSTS01000002.1	5512981	5513203	PhciDEFB15_2	0	-	Full Gene
MSTS01000002.1	6126286	6126343	PhciDEFB16_1	0	-	Full Gene
MSTS01000002.1	6123441	6123576	PhciDEFB16_2	0	-	Full Gene
MSTS01000002.1	6066307	6066442	PhciDEFB17	0	+	Exon 2
MSTS01000002.1	5795543	5795666	PhciDEFB18	0	-	Exon 2
MSTS01000002.1	6208019	6208139	PhciDEFB19	0	+	Exon 2
MSTS01000002.1	5793051	5793291	PhciDEFB20	0	-	Exon 2
MSTS01000040.1	10497494	10497644	PhciDEFB21	0	-	Exon 2
MSTS01000002.1	6231139	6231328	PhciDEFB22	0	+	Exon 2
MSTS01000040.1	10411009	10411207	PhciDEFB23	0	-	Exon 2
MSTS01000055.1	6616531	6616645	PhciDEFB24	0	+	Exon 2
MSTS01000002.1	39870321	39870483	PhciDEFB25	0	+	Exon 2
MSTS01000002.1	6339046	6339220	PhciDEFB26	0	+	Exon 2
MSTS01000002.1	6185071	6185206	PhciDEFB27	0	-	Exon 2
MSTS01000002.1	6253028	6253190	PhciDEFB28	0	+	Exon 2
MSTS01000040.1	10486271	10486511	PhciDEFB29	0	-	Exon 2

## Sheet: Nucleotide_Sequences
>PhciCATH1_1::MSTS01000076.1:3071717-3071904(+)
ATGGAGCATCTCAGGAAGGCCCTACTGTTGGCCAGTGTGGCCACTCTCATCCCCACGCAGGCTTTCCCTCTGTCCAGCCTGAGCTATGAGCAGGCCCTTTCCACAGCCATTCATTTCTACAATGAAGTACACAGAGGAGAGAATGCCTTCCGACTTCTCCAAACCTACTCTCCTTCATCCAATAAGG
>PhciCATH1_2::MSTS01000076.1:3073918-3074025(+)
ACCCCCAAGAACAAACTCTGAAGCGTGTGAACTTTACCTTGAAGGAAACTGTGTGCCCAATGACCGAGGATCTTGTGCTATACCAGTGTGACTTCAAAACTGATGGG
>PhciCATH1_3::MSTS01000076.1:3074567-3074651(+)
CTGGTGAAAGAATGTCAAGGCTCACTATCCAATGAACAGGGCATTGCTGCCATCATCCTCACCTGTGACCCAGTGGCCCCCGAG
>PhciCATH1_4::MSTS01000076.1:3075216-3075339(+)
CCTTCTCGCTTCAGAAGAGCCCTGTTTCCCAGACGAAGGAAAGGTTCAAACAAACCTGGGAAATACTCTGTGCTTTTTGCTGCAAAGCCCTCTGTAGGCAAGACCCCACATATACTGACTATC
>PhciCATH2_1::MSTS01000076.1:1695768-1695957(-)
ATGGAGAAGGGCTGGACCATGTGGCTGTCACCACTGCCGCTCCTGTTGCTTGGTCTGATGACTCCATTTGCCACTGCCCAGAGCCTGAGCTACCTGGACTTGGTGAACCGATTCATCGACAACTACAACAAGAAGTCGATCTCAAGCAACCTCTTCCAACTCCTGGTTCTGAATCTGCAGCCTGAGGCA
>PhciCATH2_2::MSTS01000076.1:1694901-1695012(-)
AACAATGACCCTGCTACTCCCCGTGCCCTGAACTTTACCATGATGGAGACCGTCTGCCCCAAAACCAAGCAACACAATCTGGTTGAGTGCAGATTTAAGAAGAAAGGGGTG
>PhciCATH2_3::MSTS01000076.1:1694583-1694652(-)
GTGAAACAATGCTCTGGAACCATCTCCTTGGATGCTACTCAGCCCTCTATCAATATTTCTTGTGGTGGG
>PhciCATH2_4::MSTS01000076.1:1693201-1693341(-)
CCTGAAGACATAAAGAGTGGTGGTTTTTTGCATCGAATTATTCGGAGTTTTGCAAATTTCATTCATCAAAAATATAGAATCCTGCTGGACAAATATAGGAAACTACAGGACATTTTTTCTGGATCAGGTGACAAGGTGTA
>PhciCATH3_1::MSTS01000076.1:3086470-3086656(-)
atGGAGCCCCTCAGGAAGCTGCTGCTGTTGGCCAGTGCCGCCGCTGTCCTCCCAACACGAGTTTTGCCTCAGCCCTCCCTAAGCTATGAGAAGGCCCTGTCTGCAGCCATTTACTTCTACAACCAGGGACCTGGGAGAGAGAATGCGTTCCGGGTATTTCAAGTCCACTCTTTTCCATCCATTCAG
>PhciCATH3_2::MSTS01000076.1:3085505-3085613(-)
CCTCTCCAAGAGCAAACCCAGAAGTTTCTGAGTTTTACCTTGAAGGAAACTGTGTGTCCAGTGACTGAGGAGCTCCTGCTGGACCAGTGTGACTTTAAAACAGATGGG
>PhciCATH3_3::MSTS01000076.1:3084576-3084658(-)
CTGGTGAAAGAATGTCAAGTCTCAGTATCTAATGAACAGGACATGGCTGCCATCATCCTTACTTGTAACCAAGTGCCCCCAG
>PhciCATH3_4::MSTS01000076.1:3083935-3084039(-)
AGCCACTTCGCTTCAAAAGAATACGTTGCCTAAACGGAAGGAAATGCAACTATCATAACTTGCTTCTTACAATCGTACCTCATTGGAGGATACCAAAGGGCAAG
>PhciCATH5_1::MSTS01000076.1:1783559-1783748(-)
ATGCAGAGTGGCTGGGCCATGCAGGTAGCCCTATTGGTGCTGGGGCTGCTCAGCCTGATGACTCCACTTGTTTATGCCCGGGACCGGAGGTACCAGGATTTGGTGAATGAATTCATTCAGGAATACAACACGAAGTCCGGATCAGAAAACCTCTTTCGTCTCTCAATCCTGAATCTGCAATCTGGGGAA
>PhciCATH5_2::MSTS01000076.1:1781925-1782036(-)
AACAATGATGCTGCTGCTCCTCGACTTCTGAGCTTCACCATGAGGGAGACCGTGTGCCCCAATACTGAAAATCGCAATCCGGATGAATGTGACTTCAAGGAAAATGGGGTG
>PhciCATH5_3::MSTS01000076.1:1781601-1781670(-)
GTGAAAGAATGCCTTGGAGCCATTGCCCTGGATTCTCCTAAGCCCTCTGCTGATATTTCCTGTGATGGG
>PhciCATH5_4::MSTS01000076.1:1780494-1780599(-)
CCTGAAAAGATCAAGAGAGGTGGAATCTGGAAACTAATAAGGCCCCTGGGAAGAGGCGCTGGCAGAATATTGAGGCACTTTCATATTGATTTTTGTGGAAATTGT
>PhciCATH6_1::MSTS01000076.1:3029446-3029621(+)
ATGGCGAGTACTTGGAGGGTCCTGCTGCTGCTGGGCCTGGCTACAGCAGTCATAGCTTTACCTAGAAGAAAGCTGACCTTCAGGGATGCTTCAGTCCTGGCTGCAAGGAGGTTTAATGGGAACTTAAATGAAGGAGCAAAGTATCGTGTTCTGGTGTCCAGTCTTCAAACTCCAG
>PhciCATH6_2::MSTS01000076.1:3032103-3032204(+)
ACTCACCTCTGGTGCTGCCATTGACATTCAGAATAAAGGAAACGGAGTGTCCTTCATCAGGGCTGCAGAACCCAGAAACCTGTGCCTTCAAAGAGAATGGA
>PhciCATH6_3::MSTS01000076.1:3033683-3033773(+)
TTGGAGAAGAACTGTACGGCAAAGTTCACCAGGCTGACTCGTTTCGGGCTAGGTTCCGTGGAATGCCAGGACGTTGGCAATAACAATTTG
>PhciCATH6_4::MSTS01000076.1:3034798-3034918(+)
GTTCGCTTTAAAAGATCTGCATCCAGTGGAATCATTGACACCAGCTCCCTTCCACCCAAAATTAGACAGATATATAACCAGGCCGTATATGACACATTAGTTGGAATCTTGAGGAACTTC
>PhciCATH7_1::MSTS01000076.1:1715530-1715719(-)
ATGCAGAGGGGCTGGACCGTGCAGGTAGCCCTGTTGGTGCTGGGGCTGCTCAGCCTGATGACTCCACTTACCTGTGCCCAGGACCAGAGGTACCAAGATTTGGTGAATAGATTCATTCAGGAATACAACACGAAGTCTGGATCAGAAAACCTATTTCGACTCTCAATCCTGAATCTGCAATCTGGGGAA
>PhciCATH7_2::MSTS01000076.1:1713927-1714035(-)
aACAATGATCCTGCTGCTCCTCCACTTCTGAGCTTCACCATCAGAGAGACCGTGTGCCCCAATACTGAAAATCGCGATCCAGATGAATGTGACTTCAAGGAAAATGGG
>PhciCATH7_3::MSTS01000076.1:1713597-1713669(-)
GTGGTGAAAGAATGTCTTGGAGCCATTGCCCTGGATTCTCCTAAGCCCTCTGCTAATATTTCCTGTGATGGG
>PhciCATH7_4::MSTS01000076.1:1712358-1712487(-)
CCTGAAAAGACCAAGAGACGTAAATTTTTCCGTAGCATCCGGAAAAGAatcaagaaactgagaaagagcattaaaaaaagattaaagaaactTCCATTTGAGGTCCCACTGGTCTTTTCAATTCCTTTC
>PhciCATH8_1::MSTS01000076.1:1737174-1737360(-)
ATGCAGAGTGGCTGGGCCATGCAGGTACCCCTATTGGTACTGGGGCTGCTCAGCCTGAAGAATCCATTTATCTATGCCCAGGAGCAGAGGTACCAGGATTTGGTGAATGAATTAATTCAGGAATACAACAAGAAGTCAGGATCAGAAAACCTCTTTCGTCTCTCAATCCTGAATCTCCCGTCTGGG
>PhciCATH8_2::MSTS01000076.1:1735546-1735657(-)
CAGAACAATGATGCTGCTGCTCCTCGACTTCTGAGCTTCACCATGAGGGAGACCGTGTGCCCCAATACTGAAAATCGCAATCCAGATGAATGTGACTTCAAGGAAAATGGG
>PhciCATH8_3::MSTS01000076.1:1735219-1735291(-)
GTGGTGAAAGAATGCCTTGGAGCCATTGCCCTGGATTCTCCTAAGCCCTCTGCTAATATTTCCTGTGATGGG
>PhciCATH8_4::MSTS01000076.1:1734029-1734131(-)
CCTGAAAAGATCAAGAGACGTAAAAAAAAGGGATGGAAAAATGTGGGGAAGTTCATTAACAAAGTATTGAAGCACTTCAATATTGATATTTGTCTGAATTGT
>PhciDEFA1::MSTS01000002.1:6003377-6003493(+)
gatCCTCAGCAGAGAAAGAACATTGTCTGTTACTGTCGATCCAGCTGCCTTAGCCGGGAATTGTCTTCTGGGTCATGCTGTATCTCTGGTGTATATTACCGACTGTGCTGTAGA
>PhciDEFA2_1::MSTS01000002.1:6010703-6010874(-)
ATGAAgtccctctgtctcctctttgcCCTTCTTTTGTTGGCTGCCCAGGCCACAGCTGAGAAGCCAGCAGATGATATAGGACTCAATTCTCAGGCTGAAGATGCAAAACAGACTCAAGTGAAAGTGAATTCTGAAGGCCCACAAAAATTCTTCCTGCCAAGTCATACTTTT
>PhciDEFA2_2::MSTS01000002.1:6008846-6008959(-)
GGTCGGACCAGGGGGCTAACTGCCTGCAGTTGTTTCTGCCAACAACGTTGTGGTTATGCCGAAAGTCGATGGGGCTCCTGTGGCAGCAAACTCCTTTGCTGCAGATGTAGATG
>PhciDEFB1_1::MSTS01000002.1:5638382-5638442(+)
ATGAGGATCCTTTATCTGATGTTTGTGGTGGTCTTTGTGATCTTCTCCTCTGCTGGCAAA
>PhciDEFB1_2::MSTS01000002.1:5645821-5645965(+)
GTGAATGACATGGTAAAAGATTCCAAATCATGTTGGAAGGCTGAGGCCATATGTACAGTGCACAGGTGTATGCCTCCCAATATTTTTAAAGGACACTGCTCTCGTTCGGCACTCTTCTGTTGTTTGTTGGCTGATACATTTcgt
>PhciDEFB3_1::MSTS01000002.1:5618000-5618063(+)
ATGAGAATCCTCTACCTGGTGTTTATGATGCTATTTGTGATCTTCTCCTGTTTTGGCACAGGT
>PhciDEFB3_2::MSTS01000002.1:5619994-5620168(+)
GGGTATGGTGGATATTTTGACAATTTTGTATGTTTAATCAGAGGCGGCAGTTGTGAGAAGGATCTTTGTACTTTTCCTCTTGTTCAAAAGGCCACCTGCCATAAAAGGAGATGGCATTGTTGCTTTTACAGGCCAAATGATTTTATAACAGGAAGGCCTGATATAGACAGAttt
>PhciDEFB30::MSTS01000040.1:10495293-10495455(-)
GGCAAAAGCACATGCTGGAACCAAAAAGGATTTTGCAGAGGGCAGTGTCGAAATAAAGAGAGATTCTACATATTCTgtctaaatggaaaaagatgctGTGTGAAGCCTTCTTACATACCTAAAGATATCTTGGAAGGAACACTTGATACGAAGAGCAAGACT
>PhciDEFB4::MSTS01000055.1:6614407-6614515(+)
GATTACAGCAAAAAATGCAGATTGGCCAAGGGCACCTGTAAACAATTGTGCTCTGAATATGAAACTAGTGTTAGTTATTGCATAAGACCTTCAATGGTGTGCTGTATT
>PhciDEFB5_1::MSTS01000002.1:5927334-5927472(-)
ATGAgattcttttgctttctctttgcttttctctttctgtttttccagGTCCAGTCTTTCCCAGGGAGTCAGAATGAGACTACACAGGAAGATGTAGCTGAAGTTGTAGAGAAGACAAACTTTGAGGATGGTGAAGGT
>PhciDEFB5_2::MSTS01000002.1:5924399-5924549(-)
GATAATCCTCTCCAAAGAAGCAGCTCAGTAAATAATGCCCAAAAATGCAAGGAGATTTCTGGTCTTTGTCGCAATGGAATGTGTCCCTGGAATGAGAACAAATTGGGAAGCTGTGGCTTTGCTAAACCTTGCTGTAAAAGACTACGTTTC
>PhciDEFB6::MSTS01000002.1:6115224-6115359(-)
GGGTTGCTGTCACGAATAAGCAGCCTGATCTGCAAAGTGAGGAAGGGCAAATGCAGAACTATTGCATGTAccagcaaagaagaaaagattggGACCTGTTCCCTCGGCCGCCGAAAATGCTGCCGCAAGAAGAAA
>PhciDEFB7::MSTS01000055.1:6763028-6763184(+)
AGATGCGGCTTGGATGATGGTGTTCTGGATACCTCTACCTGCTGGAAAGTCCTTGGCCATTGTAGAGTAATGTGTAAAGAAGACGAAATGCAAGTTGGCTTATGTCCCACCCCTAAAAAGATGTGCTGCATATATCAACCAGTAATTGGAGATGAT
>PhciDEFB8::MSTS01000002.1:5762806-5762929(-)
gATAAAGCCAAGGACTCTCGTGCTTGTAAGATGGCAGGTGGTTCATGTGCATTAATATGTACACCCTTTCTCTATGACTTTGGCACCTGCAATAATGGAAGAATCATGTGTTGTATACATCGT
>PhciDEFB9::MSTS01000002.1:6318426-6318591(+)
AGCATTAGTATGTACCACGGTTCAAGACTATGTGCTCAGCTGCAAGGTGTCTGCAGAAAAGACATTTGCGATACAATAGAAGAGAGGATTGGTCGCTGCACAACACACAAATCATGCTGTCGAAAGTGGTGGTTATCATCATTTATGCGAACACCCGAACCCATG
>PhciDEFB10_1::MSTS01000002.1:5695314-5695374(-)
ATGGGAAATCTCTATCTGGTGTTTATGGTGCTTTTTGTGATCTTCTCTTATGCTGAGACA
>PhciDEFB10_2::MSTS01000002.1:5685952-5686093(-)
GGGTTTGGCCCAGGATTTGatacttttaaatgttttcttgcaGCTGGCTACTGTACCAAAAACCCATGTAAAGTTTCTGCAATTAAGAGAGGTACCTGCTTTCGAAAGAGAGAGACGTGTTgtaaaagcacaaaaaaagat
>PhciDEFB11::MSTS01000002.1:6291719-6291893(+)
AGTATTAGATTATGGGCTTCAAGAATGTGTGCTCACCTGCATGGTACCTGCAGAAAACAATTTTGCAATCCAACAGAAGAGAACCTTCGCCCATgctcaaaacagaaaaaatgctGCCAATTTTTGCGGGGATGGTCACCAGTGCCAACACCAGAACATAAGACAAAATCAACA
>PhciDEFB12::MSTS01000040.1:10441725-10442028(-)
gcAGGTggttggggaaagaaaaaatgctGGAATAACGTAGGACGCTGTCGCCATCACTGCAAGAGTAATGAGAAGTACCATTCTAGGTGCCCCAATACGAAAAAATGCTGTCTGCCTAGGAATAAGCTCTCGAAGGATGACTCCGAATGGCTAGTATTACGCAGCTCGACTCACTCAGCAGGACGAGAAACACGTCCCAGTGCCAGAGCCCGGACCCCGCCAGCAGGTGCAGCACCTCCAGGAGCCGGAGGCGCCAAATCCCACTCTCTGTACGTCCCGCTCCCGCAGTTTCCTCCGCCTCCC
>PhciDEFB13_2::MSTS01000002.1:5854693-5854816(-)
ggGGCTGACAAGGAGACTTACTCTTGTTTGGCCAAGCATGGTCTGTGTACTCGACTTTGCAGTGACAAATTTATGGAGAGAGGCACCTGTTTCCGTGGGATGCTCAAGTGCTGTTTGCCTCAT
>PhciDEFB14_1::MSTS01000002.1:5911412-5911472(-)
ATGAGGATCTACTACCTGATGTTTATGGTGCTTTTTGTGATTTCCTTTGCTGGCACAGGT
>PhciDEFB14_2::MSTS01000002.1:5907629-5907758(-)
TATGGCCAAGATTCTGACACTTTCAATTGTTACGTCAATGGTGGTTCCTGTTTTTACTTTACTTGCCGAAAAAAATATCGGAGTACAGGCACTTGCTATAATGGGAAAGCCAAATGCTGTAAATACAAG
>PhciDEFB15_1::MSTS01000002.1:5524143-5524203(-)
ATGAGGATCCTCTACCTGGTGTTTATGGTGCTCTTTGTGATCTTCTCTGATGCTAGTGCA
>PhciDEFB15_2::MSTS01000002.1:5512981-5513203(-)
gACCATGTGTCAACACTTGATACTACCAAATGCTACCATAAGCATGGCATCTGTGTATATGGCAGTTGTCAAAATATTGGACGTCCTAAAGTTACCTGCTTTAATAAGAAAGCCAAGTGTTGCAAATTTAAGAAATTCggccaaagaaaatataaactgaaAACCATGGTGCGGGGAGACTCTGGGATATGTAAGCATAGGAGAATAGAAGATGGGAGGACT
>PhciDEFB16_1::MSTS01000002.1:6126286-6126343(-)
ATGCGTCTTCCCTCCCTTATGCTCCTGGTCTTCGCTATTCTCTGCCAGGTACTCTCA
>PhciDEFB16_2::MSTS01000002.1:6123441-6123576(-)
gtggaTGGGAAGAAGTCCAGCATTCCTTCCTGTTATTTTTATCGGGGCATCTGccggaataaaaaagaaatcaaatgcaTGCCCTTGCCTGGAAGATGCCCAAGTTCTAAGAAACACTGCTGCAGGAAAGGATTG
>PhciDEFB17::MSTS01000002.1:6066307-6066442(+)
GGGAGCGCTAGGGGGTTCTCTTATGAGAGACCCTGTTATCTCCGGGGGGGAGTCTGCCTAAAACAAGGAACACCAGGATGTGTGCCCTTCAAGGGACCCTGCCGAGAATTTACTGCTTGCTgcaaaaggaaaaac
>PhciDEFB18::MSTS01000002.1:5795543-5795666(-)
gGGCGTGACAAGGATACTTCTGAGTGTATAAAGTCTGGTGGTTCATGTGCTGTAATATGTGGTGAAGATTACTATCCAGATGGCAGCTGTTATAATGAGCAATTGATGTGCTGTTTTCCAATC
>PhciDEFB19::MSTS01000002.1:6208019-6208139(+)
CCTAAGATCTGTGCAACATGCAGGCTTGGAAGAGGAAAGTGTCGCAGAAAATGTAAAACTGATGAAATAGTTTCTGGATCCTGTAAGCAAAGTATGCTCTGCTGCCGTAAAAGAATACTA
>PhciDEFB20::MSTS01000002.1:5793051-5793291(-)
CTGGTCATGGGTGGTTCATGTGTGCAAACATGCAGCCTCAATTACTATGAGATTGGCAGCTGTCAAAATGGGAAATTCaagtgctgtgtacatggaagggtcagagaacaaaagatgaaaaaaattgaaatgtatGAAAGGAAAGTTACTCTTATTTTAATAAAGGAAACCCTATCTGGAAACCAAGGTTTTTTTAACACAGAAATTACTCCTgggtcttttttgtttcttttgaagtGG
>PhciDEFB21::MSTS01000040.1:10497494-10497644(-)
TGCTGGAAAGGTGCTGGGACCTGTAGAACCTTCTGCACTCGGAAGgaagttttcctctacttctgcaAAGACAACTCCATGTGCTGTGCCTATTCCTTCAAGATGAGGAAGCCTGAGCCTGAGCCTAAGCCTGAGAATAGCCAGGCGACC
>PhciDEFB22::MSTS01000002.1:6231139-6231328(+)
AGTCTGTCCACAGGTGGCTTGGATAAACTCAATGACCTCAGCACCCTACTTCTTTGTTTAGTCAGGAGCGGAATTAAAGAGATATGCTGGAAACCCACAGGGACCTGCAGGAAGAAATGTCATGATAATGAAATCCATGTGAGCCGATGCACAAGGGGGAGAAAATGCTGCTTGCCAGCAAACGTGCAG
>PhciDEFB23::MSTS01000040.1:10411009-10411207(-)
ggagagaaaaaatgctGGAATAACGCAGGACTCTGTTGGGATCACTGCAAGAGTTTCGAGAAAAAACATTCTCTGTGCCCCAATAAGAGGAAGCGCTGTCTGCCCAAGGATAAGTTCCCGAAGTATACCACGGAACCCCGGAACCCGCCAAATCCATTGCCCCAGCAGGAGGAGAAACACCTGCCAGCCCCTGAGCCT
>PhciDEFB24::MSTS01000055.1:6616531-6616645(+)
GATGCCTACAACATCAGAAGATGCCAGAGGTTTTTAGGAAGATGCAAAACAGATTGTGAAAGCGATGAATATGAATATGGCATGTGTATTAAATGGAGGCTTCAATGCTGTATA
>PhciDEFB25::MSTS01000002.1:39870321-39870483(+)
GGGAAAATCTGGGGGAATGACACTATGGTATGTTTCGATAAGCAAGGCAACTGCTACGACATTTGTCCACGATGGAAAAAGCAGATTGGAAGCTGTGCCGAGAAAGTATTAAAGTGTTGcgtgctaaaagaaatgaaacaaaagcaaaagaaggtAAAGGGA
>PhciDEFB26::MSTS01000002.1:6339046-6339220(+)
GCTCATATCAAAGCTGCTCGTTGCTGGGCTGGACTTGGAAGATGCCGGAAAACCTGCAAGAGTACGGAAATCCACTTTCTTCTTTGCCAACAAGTAACATTGTGCTGTATCCATAAAAAGCTGGTGGATATAGATATCCCCTCACCAACACTCGACCGTAGCCTCATCAgacca
>PhciDEFB27::MSTS01000002.1:6185071-6185206(-)
GCTGGGGCTGGATTCCTTGATGAGAAATGTCAGAAATACCAGGGGAGATGTGTGAGTCAGTGCCGGAAAAATGAAGAGCTTGCTGCTCTCTGCAACAAGTTTCAGAAATGCTGCAAGCTGATGGAGCCATGCCAG
>PhciDEFB28::MSTS01000002.1:6253028-6253190(+)
GACCTCAGCCCCTCAATTCTTTGTGCAGCCAGGAATGAGAGTCAGAGTTTCTGCTGGACTGTTGGTGGTGCTTGTCAGAAGCAATGCCTCCCAGGAGAATTTATCTTAGAAAAATGCATAGCAAACCAATTCTGTTGCTTGGGCCAAAGGATGTCCAGGCCA
>PhciDEFB29::MSTS01000040.1:10486271-10486511(-)
GGAGAGACGTGGTTTCCAGAGAAGTGCTGGAATGGGAAAGGACGTTGTAGAATTATCTGCATATCCGACGAGGTCTACTTCAGCCGCTGTGAAAATCGCAAAAAGTGTTGCCTGCCTCCACATGTCCAAACCATTCCATCAGTGGTGATTGATGATCAACTCCTGTACCCTTCATCTTtcccttttacagaggaaacaataacaacaacaaacaaacaactgaaCGGCACAGGCCGGTAG

## Sheet: AA_sequences
CATHELICIDINS
PhciCATH1	MEHLRKALLLASVATLIPTQAFPLSSLSYEQALSTAIHFYNEVHRGENAFRLLQTYSPSSNKDPQEQTLKRVNFTLKETVCPMTEDLVLYQCDFKTDGLVKECQGSLSNEQGIAAIILTCDPVAPEPSRFRRALFPRRRKGSNKPGKYSVLFAAKPSVGKTPHILTI
PhciCATH2	MEKGWTMWLSPLPLLLLGLMTPFATAQSLSYLDLVNRFIDNYNKKSISSNLFQLLVLNLQPEANNDPATPRALNFTMMETVCPKTKQHNLVECRFKKKGVVKQCSGTISLDATQPSINISCGGPEDIKSGGFLHRIIRSFANFIHQKYRILLDKYRKLQDIFSGSGDKV
PhciCATH3	MEPLRKLLLLASAAAVLPTRVLPQPSLSYEKALSAAIYFYNQGPGRENAFRVFQVHSFPSIQPLQEQTQKFLSFTLKETVCPVTEELLLDQCDFKTDGLVKECQVSVSNEQDMAAIILTCNQVPPEPLRFKRIRCLNGRKCNYHNLLLTIVPHWRIPKGK
PhciCATH5	MQSGWAMQVALLVLGLLSLMTPLVYARDRRYQDLVNEFIQEYNTKSGSENLFRLSILNLQSGENNDAAAPRLLSFTMRETVCPNTENRNPDECDFKENGVVKECLGAIALDSPKPSADISCDGPEKIKRGGIWKLIRPLGRGAGRILRHFHIDFCGNC
PhciCATH6	MASTWRVLLLLGLATAVIALPRRKLTFRDASVLAARRFNGNLNEGAKYRVLVSSLQTPDSPLVLPLTFRIKETECPSSGLQNPETCAFKENGLEKNCTAKFTRLTRFGLGSVECQDVGNNNLVRFKRSASSGIIDTSSLPPKIRQIYNQAVYDTLVGILRNF
PhciCATH7	MQRGWTVQVALLVLGLLSLMTPLTCAQDQRYQDLVNRFIQEYNTKSGSENLFRLSILNLQSGENNDPAAPPLLSFTIRETVCPNTENRDPDECDFKENGVVKECLGAIALDSPKPSANISCDGPEKTKRRKFFRSIRKRIKKLRKSIKKRLKKLPFEVPLVFSIPF
PhciCATH8	MQSGWAMQVPLLVLGLLSLKNPFIYAQEQRYQDLVNELIQEYNKKSGSENLFRLSILNLPSGQNNDAAAPRLLSFTMRETVCPNTENRNPDECDFKENGVVKECLGAIALDSPKPSANISCDGPEKIKRRKKKGWKNVGKFINKVLKHFNIDICLNC
DEFENSINS
PhciDEFA1	DPQQRKNIVCYCRSSCLSRELSSGSCCISGVYYRLCCR
PhciDEFA2	MKSLCLLFALLLLAAQATAEKPADDIGLNSQAEDAKQTQVKVNSEGPQKFFLPSHTFGRTRGLTACSCFCQQRCGYAESRWGSCGSKLLCCRCR
PhciDEFB1	MRILYLMFVVVFVIFSSAGKVNDMVKDSKSCWKAEAICTVHRCMPPNIFKGHCSRSALFCCLLADTFR
PhciDEFB3	MRILYLVFMMLFVIFSCFGTGGYGGYFDNFVCLIRGGSCEKDLCTFPLVQKATCHKRRWHCCFYRPNDFITGRPDIDRF
PhciDEFB30	GKSTCWNQKGFCRGQCRNKERFYIFCLNGKRCCVKPSYIPKDILEGTLDTKSKT
PhciDEFB4	DYSKKCRLAKGTCKQLCSEYETSVSYCIRPSMVCCI
PhciDEFB5	MRFFCFLFAFLFLFFQVQSFPGSQNETTQEDVAEVVEKTNFEDGEGDNPLQRSSSVNNAQKCKEISGLCRNGMCPWNENKLGSCGFAKPCCKRLRF
PhciDEFB6	GLLSRISSLICKVRKGKCRTIACTSKEEKIGTCSLGRRKCCRKKK
PhciDEFB7	RCGLDDGVLDTSTCWKVLGHCRVMCKEDEMQVGLCPTPKKMCCIYQPVIGDD
PhciDEFB8	DKAKDSRACKMAGGSCALICTPFLYDFGTCNNGRIMCCIHR
PhciDEFB9	SISMYHGSRLCAQLQGVCRKDICDTIEERIGRCTTHKSCCRKWWLSSFMRTPEPM
PhciDEFB10	MGNLYLVFMVLFVIFSYAETGFGPGFDTFKCFLAAGYCTKNPCKVSAIKRGTCFRKRETCCKSTKKD
PhciDEFB11	SIRLWASRMCAHLHGTCRKQFCNPTEENLRPCSKQKKCCQFLRGWSPVPTPEHKTKST
PhciDEFB12	AGGWGKKKCWNNVGRCRHHCKSNEKYHSRCPNTKKCCLPRNKLSKDDSEWLVLRSSTHSAGRETRPSARARTPPAGAAPPGAGGAKSHSLYVPLPQFPPPP
PhciDEFB13	GADKETYSCLAKHGLCTRLCSDKFMERGTCFRGMLKCCLPH
PhciDEFB14	MRIYYLMFMVLFVISFAGTGYGQDSDTFNCYVNGGSCFYFTCRKKYRSTGTCYNGKAKCCKYK
PhciDEFB15	MRILYLVFMVLFVIFSDASADHVSTLDTTKCYHKHGICVYGSCQNIGRPKVTCFNKKAKCCKFKKFGQRKYKLKTMVRGDSGICKHRRIEDGRT
PhciDEFB16	MRLPSLMLLVFAILCQVLSVDGKKSSIPSCYFYRGICRNKKEIKCMPLPGRCPSSKKHCCRKGL
PhciDEFB17	GSARGFSYERPCYLRGGVCLKQGTPGCVPFKGPCREFTACCKRKN
PhciDEFB18	GRDKDTSECIKSGGSCAVICGEDYYPDGSCYNEQLMCCFPI
PhciDEFB19	PKICATCRLGRGKCRRKCKTDEIVSGSCKQSMLCCRKRIL
PhciDEFB20	LVMGGSCVQTCSLNYYEIGSCQNGKFKCCVHGRVREQKMKKIEMYERKVTLILIKETLSGNQGFFNTEITPGSFLFLLKW
PhciDEFB21	CWKGAGTCRTFCTRKEVFLYFCKDNSMCCAYSFKMRKPEPEPKPENSQAT
PhciDEFB22	SLSTGGLDKLNDLSTLLLCLVRSGIKEICWKPTGTCRKKCHDNEIHVSRCTRGRKCCLPANVQ
PhciDEFB23	GEKKCWNNAGLCWDHCKSFEKKHSLCPNKRKRCLPKDKFPKYTTEPRNPPNPLPQQEEKHLPAPEP
PhciDEFB24	DAYNIRRCQRFLGRCKTDCESDEYEYGMCIKWRLQCCI
PhciDEFB25	GKIWGNDTMVCFDKQGNCYDICPRWKKQIGSCAEKVLKCCVLKEMKQKQKKVKG
PhciDEFB26	AHIKAARCWAGLGRCRKTCKSTEIHFLLCQQVTLCCIHKKLVDIDIPSPTLDRSLIRP
PhciDEFB27	AGAGFLDEKCQKYQGRCVSQCRKNEELAALCNKFQKCCKLMEPCQ
PhciDEFB28	DLSPSILCAARNESQSFCWTVGGACQKQCLPGEFILEKCIANQFCCLGQRMSRP
PhciDEFB29	GETWFPEKCWNGKGRCRIICISDEVYFSRCENRKKCCLPPHVQTIPSVVIDDQLLYPSSFPFTEETITTTNKQLNGTGR

## Sheet: Predicted_MP_sequences
CATHELICIDINS
PhciCATH1	LFPRRRKGSNKPGKYSVLFAAKPSVGKTPHILTI
PhciCATH2	NFIHQKYRILLDKYRKLQDIFSGSGDKV
PhciCATH3	PPEPLRFKRIRCLNGRKCNYHNLLLTIVPHWRIPKGK
PhciCATH5	KRGGIWKLIRPLGRGAGRILRHFHIDFCGNC
PhciCATH6	ASSGIIDTSSLPPKIRQIYNQAVYDTLVGILRNF
PhciCATH7	NISCDGPEKTKRRKFFRSIRKRIKKLRKSIKKRLKKLPFEVPLVFSIPF
PhciCATH8	NISCDGPEKIKRRKKKGWKNVGKFINKVLKHFNIDICLNC
DEFENSINS
PhciDEFA1	NIVCYCRSSCLSRELSSGSCCISGVYYRLCCR
PhciDEFA2	GLTACSCFCQQRCGYAESRWGSCGSKLLCCRCR
PhciDEFB1	DSKSCWKAEAICTVHRCMPPNIFKGHCSRSALFCCLLADTFR
PhciDEFB3	DNFVCLIRGGSCEKDLCTFPLVQKATCHKRRWHCCFYRPNDFITGRPDIDRF
PhciDEFB30	GKSTCWNQKGFCRGQCRNKERFYIFCLNGKRCCVKPSYIPKDILEGTLDTKSKT
PhciDEFB4	YSKKCRLAKGTCKQLCSEYETSVSYCIRPSMVCCI
PhciDEFB5	NAQKCKEISGLCRNGMCPWNENKLGSCGFAKPCCKRLRF
PhciDEFB6	SSLICKVRKGKCRTIACTSKEEKIGTCSLGRRKCCRKKK
PhciDEFB7	DTSTCWKVLGHCRVMCKEDEMQVGLCPTPKKMCCIYQPVIGDD
PhciDEFB8	DSRACKMAGGSCALICTPFLYDFGTCNNGRIMCCIHR
PhciDEFB9	GSRLCAQLQGVCRKDICDTIEERIGRCTTHKSCCRKWWLSSFMRTPEPM
PhciDEFB10	DTFKCFLAAGYCTKNPCKVSAIKRGTCFRKRETCCKSTKKD
PhciDEFB11	ASRMCAHLHGTCRKQFCNPTEENLRPCSKQKKCCQFLRGWSPVPTPEHKTKST
PhciDEFB12	GKKKCWNNVGRCRHHCKSNEKYHSRCPNTKKCCLPRNKLSKDDSEWLVLRSSTHSAGRETRPSARARTPPAGAAPPGAGGAKSHSLYVPLPQFPPPP
PhciDEFB13	ETYSCLAKHGLCTRLCSDKFMERGTCFRGMLKCCLPH
PhciDEFB14	DTFNCYVNGGSCFYFTCRKKYRSTGTCYNGKAKCCKYK
PhciDEFB15	DTTKCYHKHGICVYGSCQNIGRPKVTCFNKKAKCCKFKKFGQRKYKLKTMVRGDSGICKHRRIEDGRT
PhciDEFB16	SIPSCYFYRGICRNKKEIKCMPLPGRCPSSKKHCCRKGL
PhciDEFB17	YERPCYLRGGVCLKQGTPGCVPFKGPCREFTACCKRKN
PhciDEFB18	DTSECIKSGGSCAVICGEDYYPDGSCYNEQLMCCFPI
PhciDEFB19	PKICATCRLGRGKCRRKCKTDEIVSGSCKQSMLCCRKRIL
PhciDEFB20	MGGSCVQTCSLNYYEIGSCQNGKFKCCVHGRVREQKMKKIEMYERKVTLILIKETLSGNQGFFNTEITPGSFLFLLKW
PhciDEFB21	CWKGAGTCRTFCTRKEVFLYFCKDNSMCCAYSFKMRKPEPEPKPENSQAT
PhciDEFB22	IKEICWKPTGTCRKKCHDNEIHVSRCTRGRKCCLPANVQ
PhciDEFB23	GEKKCWNNAGLCWDHCKSFEKKHSLCPNKRKRCLPKDKFPKYTTEPRNPPNPLPQQEEKHLPAPEP
PhciDEFB24	NIRRCQRFLGRCKTDCESDEYEYGMCIKWRLQCCI
PhciDEFB25	DTMVCFDKQGNCYDICPRWKKQIGSCAEKVLKCCVLKEMKQKQKKVKG
PhciDEFB26	KAARCWAGLGRCRKTCKSTEIHFLLCQQVTLCCIHKKLVDIDIPSPTLDRSLIRP
PhciDEFB27	LDEKCQKYQGRCVSQCRKNEELAALCNKFQKCCKLMEPCQ
PhciDEFB28	SQSFCWTVGGACQKQCLPGEFILEKCIANQFCCLGQRMSRP
PhciDEFB29	FPEKCWNGKGRCRIICISDEVYFSRCENRKKCCLPPHVQTIPSVVIDDQLLYPSSFPFTEETITTTNKQLNGTGR
