# Supplementary material for: AMPed up immunity: 418 whole genomes reveal intraspecific diversity of koala antimicrobial peptides
Source: Immunogenetics. 2025 Jan 8;77(1):11. doi: 10.1007/s00251-024-01368-2 (PMC11711154; doi:10.1007/s00251-024-01368-2)
Supplement: Supplementary file 3 — Supplementary file3 (FA 27 KB) [file 251_2024_1368_MOESM3_ESM.fa]

>PhciCATH1_Hap1
ATGGAGCATCTCAGGAAGGCCCTACTGTTGGCCAGTGTGGCCACTCTCATCCCCACGCAG
GCTTTCCCTCTGTCCAGCCTGAGCTATGAGCAGGCCCTTTCCACAGCCATTCATTTCTAC
AATGAAGTACACAGAGGAGAGAATGCCTTCCGACTTCTCCAAACCTACTCTCCTTCATCC
AATAAGGACCCCCAAGAACAAACTCTGAAGCGTGTGAACTTTACCTTGAAGGAAACTGTG
TGCCCAATGACCGAGGATCTTGTGCTATACCAGTGTGACTTCAAAACTGATGGGCTGGTG
AAAGAATGTCAAGGCTCACTATCCAATGAACAGGGCATTGCTGCCATCATCCTCACCTGT
GACCCAGTGGCCCCCGAGCCTTCTCGCTTCAGAAGAGCCCTGTTTCCCAGACGAAGGAAA
GGTTCAAACAAACCTGGGAAATACTCTGTGCTTTTTGCTGCAAAGCCCTCTGTAGGCAAG
ACCCCACATATACTGACTATC
>PhciCATH1_Hap2
ATGGAGCATCTCAGGAAGGCCCTACTGTTGGCCAGTGTGGCCACTCTCATCCCCACGCAG
GCTTTCCCTCTGTCCAGCCTGAGCTATGAGCAGGCCCTTTCCACAGCCATTCATTTCTAC
AATGAAGTACACAGAGGAGAGAATGCCTTCCGACTTCTCCAAACCTACTCTCCTTCATCC
AATAAGGACCCCCAAGAACAAACTCTGAAGCGTGTGAACTTTACCTTGAAGGAAACTGTG
TGCCCAATGACCGAGGATCTTGTGCTACACCAGTGTGACTTCAAAACTGATGGGCTGGTG
AAAGAATGTCAAGGCTCACTATCCAATGAACAGGGCATTGCTGCCATCATCCTCACCTGT
GACCCAGTGGCCCCCGAGCCTTCTCGCTTCAGAAGAGCCCTGTTTCCCAGACGAAGGAAA
GGTTCAAACAAACCTGGGAAATACTCTGTGCTTTTTGCTGCAAAGCCCTCTGTAGGCAAG
ACCCCACATATACTGACTATC
>PhciCATH2_Hap1
ATGGAGAAGGGCTGGACCATGTGGCTGTCACCACTGCCGCTCCTGTTGCTTGGTCTGATG
ACTCCATTTGCCACTGCCCAGAGCCTGAGCTACCTGGACTTGGTGAACCGATTCATCGAC
AACTACAACAAGAAGTCGATCTCAAGCAACCTCTTCCGACTCCTGGTTCTGAATCTGCAG
CCTGAGGCAAACAATGACCCTGCTACTCCCCGTGCCCTGAACTTTACCATGATGGAGACC
GTCTGCCCCAAAACCAAGCAACACAATCTGGTTGAGTGCAGATTTAAGAAGAAAGGGGTG
GTGAAACAATGCTCTGGAACCATCTCCTTGGATGCTACTCAGCCCTCTATCAATATTTCT
TGTGGTGGGCCTGAAGACATAAAGAGTGGTGGTTTTTTGCATCGAATTATTCGGAGTTTT
GCAAATTTCATTCATCAAAAATATAGAATCCTGCTGGACAAATATAGGAAACTACAGGAC
ATTTTTTCTGGATCAGGTGACAAGGTGTA
>PhciCATH2_Hap2
ATGGAGAAGGGCTGGACCATGTGGCTGTCACCACTGCCGCTCCTGTTGCTTGGTCTGATG
ACTCCATTTGCCACTGCCCAGAGCCTGAGCTACCTGGACTTGGTGAACCGATTCATCGAC
AACTACAACAAGAAGTCGATCTCAAGCAACCTCTTCCGACTCCTGGTTCTGAATCTGCAG
CCTGAGGCAAACAATGACCCTGCTACTCCCCGTGCCCTGAACTTTACCATGATGGAGACC
GTCTGCCCCAAAACCAAGCAACACAATCTGGTTGAGTGCAGATTTAAGAAGAAAGGGGTG
GTGAAACAATGCTCTGGAACCATCTCCTTGGATGCTACTCAGCCCTCTATCAATATTTCT
TGTGGTGGGCCTGAAGACATAAAGAGTGGTGGTTTTTTGCATCGAATTATTTGGAGTTTT
GCAAATTTCATTCATCAAAAATATAGAATCCTGCTGGACAAATATAGGAAACTACAGGAC
ATTTTTTCTGGATCAGGTGACAAGGTGTA
>PhciCATH2_Hap3
ATGGAGAAGGGCTGGACCATGTGGCTGTCACCACTGCCGCTCCTGTTGCTTGGTCTGATG
ACTCCATTTGCCACTGCCCAGAGCCTGAGCTACCTGGACTTGGTGAACCGATTCATCGAC
AACTACAACAAGAAGTCGATCTCAAGCAACCTCTTCCGACTCCTGGTTCTGAATCTGCAG
CCTGAGGCAAACAATGACCCTGCTACTCCCCGTGCCCTGAACTTTACCATGATGGAGACC
GTCTGCCCCAAAACCAAGCAACACAATCTGGTTGAGTGCAGATTTAAGAAGAAAGGGGTG
GTGAAACAATGCTCTGGAACCATCTCCTTGGATGCTACTCAGCCCTTTATCAATATTTCT
TGTGGTGGGCCTGAAGACATAAAGAGTGGTGGTTTTTTGCATCGAATTATTTGGAGTTTT
GCAAATTTCATTCATCAAAAATATAGAATCCTGCTGGACAAATATAGGAAACTACAGGAC
ATTTTTTCTGGATCAGGTGACAAGGTGTA
>PhciCATH2_Hap4
ATGGAGAAGGGCTGGACCATGTGGCTGTCACCACTGCCGCTCCTGTTGCTTGGTCTGATG
ACTCCATTTGCCACTGCCCAGAGCCTGAGCTACCTGGAYTTGGTGAACCGATTCATCGAC
AACTACAACAAGAAGTCGATCTCAAGCAACCTCTTCCAACTCCTGGTTCTGAATCTGCAG
CCTGAGGCAAACAATGACCCTGCTACTCCCCGTGCCCTGAACTTTACCATGATGGAGACC
GTCTGCCCCAAAACCAAGCAACACAATCTGGTTGAGTGCAGATTTAAGAAGAAAGGGGTG
GTGAAACAATGCTCTGGAACCATCTCCTTGGATGCTACTCAGCCCTCTATCAATATTTCT
TGTGGTGGGCCTGAAGACATAAAGAGTGGTGGTTTTTTGCATCGAATTATTCGGAGTTTT
GCAAATTTCATTCATCAAAAATATAGAATCCTGCTGGACAAATATAGGAAACTACAGGAC
ATTTTTTCTGGATCAGGTGACAAGGTGTA
>PhciCATH2_Hap5
ATGGAGAAGGGCTGGACCATGTGGCTGTCACCACTGCCGCTCCTGTTGCTTGGTCTGATG
ACTCCATTTGCCACTGCCCAGAGCCTGAGCTACCTGGATTTGGTGAACCGATTCATCGAC
AACTACAACAAGAAGTCGATCTCAAGCAACCTCTTCCGACTCCTGGTTCTGAATCTGCAG
CCTGAGGCAAACAATGACCCTGCTACTCCCCGTGCCCTGAACTTTACCATGATGGAGACC
GTCTGCCCCAAAACCAAGCAACACAATCTGGTTGAGTGCAGATTTAAGAAGAAAGGGGTG
GTGAAACAATGCTCTGGAACCATCTCCTTGGATGCTACTCAGCCCTCTATCAATATTTCT
TGTGGTGGGCCTGAAGACATAAAGAGTGGTGGTTTTTTGCATCGAATTATTCGGAGTTTT
GCAAATTTCATTCATCAAAAATATAGAATCCTGCTGGACAAATATAGGAAACTACAGGAC
ATTTTTTCTGGATCAGGTGACAAGGTGTA
>PhciCATH2_Hap6
ATGGAGAAGGGCTGGACCATGTGGCTGTCACCACTGCCGCTCCTGTTGCTTGGTCTGATG
ACTCCATTTGCCACTGCCCAGAGCCTGAGCTACCTGGATTTGGTGAACCGATTCATCGAC
AACTACAACAAGAAGTCGATCTCAAGCAACCTCTTCCGACTCCTGGTTCTGAATCTGCAG
CCTGAGGCAAACAATGACCCTGCTACTCCCCGTGCCCTGAACTTTACCATGATGGAGACC
GTCTGCCCCAAAACCAAGCAACACAATCTGGTTGAGTGCAGATTTAAGAAGAAAGGGGTG
GTGAAACAATGCTCTGGAACCATCTCCTTGGATGCTACTCAGCCCTTTATCAATATTTCT
TGTGGTGGGCCTGAAGACATAAAGAGTGGTGGTTTTTTGCATCGAATTATTTGGAGTTTT
GCAAATTTCATTCATCAAAAATATAGAATCCTGCTGGACAAATATAGGAAACTACAGGAC
ATTTTTTCTGGATCAGGTGACAAGGTGTA
>PhciCATH3_Hap1
ATGGAGCCCCTCAGGAAGCTGCTGCTGTTGGCCAGTGCCGCCGCTGTCCTCCCAACACGA
GTTTTGCCTCAGCCCTCCCTAAGCTATGAGAAGGCCCTGTCTGCAGCCATTTACTTCTAC
AACCAGGGACCTGGGAGAGAGAATGCGTTCCGGGTATTTCAAGTCCACTCTTTTCCATCC
ATTCAGCCTCTCCAAGAGCAAACCCAGAAGTTTCTGAGTTTTACCTTGAAGGAAACTGTG
TGTCCAGTGACTGAGGAGCTCCTGCTGGACCAGTGTGACTTTAAAACAGATGGGCTGGTG
AAAGAATGTCAAGTCTCAGTATCTAATGAACAGGACATGGCTGCCATCATCCTTACTTGT
AACCAAGTGCCCCCAGAGCCACTTCGCTTCAAAAGAATACGTTGCCTAAACGGAAGGAAA
TGCAACTATCATAACTTGCTTCTTACAATCGTACCTCATTGGAGGATACCAAAGGGCAAG
>PhciCATH3_Hap2
ATGGAGCCCCTCAGGAAGCTGCTGCTGTTGGCCAGTGCCGCCGCTGTCCTCCCAACACGA
GTTTTGCCTCAGCCCTCCCTAAGCTATGAGAAGGCCCTGTCTGCAGCCATTTACTTCTAC
AACCAGGGACCTGGGAGAGAGAATGCGTTCCGGGTATTTCAAGTCCACTCTTTTCCATCC
ATTCAGCCTCTCCAAGAGCAAACCCAGAAGTTTCTGAGTTTTACCTTGAAGGAAACTGTG
TGTCCAGTGACTGAGGAGCTCCTGCTGGACCAGTGTGACTTTAAAACAGATGGGCTGGTG
AAAGAATGTCAAGTCTCAGTATCTAATGAACAGGACATGGCTGCCATCATCCTTACTTGT
AACCAAGTGCCCCCAGAGCCACTTCGCTTCAAAAGAATACGTTGCCTAAACAGAAGGAAA
TGCAACTATCATAACTTGCTTCTTACAATCGTACCTCATTGGAGGATACCAAAGGGCAAG
>PhciCATH3_Hap3
ATGGAGCCCCTCAGGAAGCTGCTGCTGTTGGCCAGTGCTGCCGCTGTCCTCCCAACACGA
GTTTTGCCTCAGCCCTCCCTAAGCTATGAGAAGGCCCTGTCTGCAGCCATTTACTTCTAC
AACCAGGTACCTGGGAGAGAGAATGCGTTCCGGGTATTTCAAGTCCACTCTTTTCCATCC
ATTCAGCCTCTCCAAGAGCAAACCCAGAAGTTTCTGAGTTTTACCTTGAAGGAAACTGTG
TGTCCAGTGACTGAGGAGCTCCTGCTGGACCAGTGTGACTTTAAAACAGATGGGCTGGTG
AAAGAATGTCAAGTCTCAGTATCTAATGAACAGGACATGGCTGCCATCATCCTTACTTGT
AACCAAGTGCCCCCAGAGCCACTTCGCTTCAAAAGAATACGTTGCCTAAACAGAAGGAAA
TGCAACTATCATAACTTGCTTCTTACAATCGTACCTCATTGGAGGATACCAAAGGGCAAG
>PhciCATH5_Hap1
ATGCAGAGTGGCTGGGCCATGCAGGTAGCCCTATTGGTGCTGGGGCTGCTCAGCCTGATG
ACTCCACTTGTTTATGCCCGGGACCGGAGGTACCAGGATTTGGTGAATGAATTCATTCAG
GAATACAACACGAAGTCCGGATCAGAAAACCTCTTTCGTCTCTCAATCCTGAATCTGCAA
TCTGGGGAAAACAATGATGCTGCTGCTCCTCGACTTCTGAGCTTCACCATGAGGGAGACC
GTGTGCCCCAATACTGAAAATCGCAATCCGGATGAATGTGACTTCAAGGAAAATGGGGTG
GTGAAAGAATGCCTTGGAGCCATTGCCCTGGATTCTCCTAAGCCCTCTGCTGATATTTCC
TGTGATGGGCCTGAAAAGATCAAGAGAGGTGGAATCTGGAAACTAATAAGGCCCCTGGGA
AGAGGCGCTGGCAGAATATTGAGGCACTTTCATATTGATTTTTGTGGAAATTGT
>PhciCATH5_Hap2
ATGCAGAGTGGCTGGGCCATGCAGGTAGCCCTATTGGTGCTGGGGCTGCTCAGCCTGATG
ACTCCACTTGTTTATGCCCGGGACCGGAGGTACCAGGATTTGGTGAATGAATTCATTCAG
GAATACAACACGAAGTCCGGATCAGAAAACCTCTTTCGTCTCTCAATCCTGAATCTGCAA
TCTGGGGAAAACAATGATGCTGCTGCTCCTCGACTTCTGAGCTTCACCATGAGGGAGACC
GTCTGCCCCAATACTGAAAATCGCAATCCGGATGAATGTGACTTCAAGGAAAATGGGGTG
GTGAAAGAATGCCTTGGAGCCATTGCCCTGGATTCTCCTAAGCCCTCTGCTGATATTTCC
TGTGATGGGCCTGAAAAGATCAAGAGAGGTGGAATCTGGAAACTAATAAGGCCCCTGGGA
AGAGGCGCTGGCAGAATATTGAGGCACTTTCATATTGATTTTTGTGGAAATTGT
>PhciCATH5_Hap3
ATGCAGAGTGGCTGGGCCATGCAGGTAGCCCTATTGGTGCTGGGGCTGCTCAGCCTGATG
ACTCCACTTGTTTATGCCCGGGACCGGAGGTACCAGGATTTGGTGAATGAATTCATTCAG
GAATACAACACGAAGTCCGGATCAGAAAACCTCTTTCGTCTCTCAATCCTGAATCTGCAG
TCTGGGGAAAACAATGATGCTGCTGCTCCTCGACTTCTGAGCTTCACCATGAGGGAGACC
GTGTGCCCCAATACTGAAAATCGCAATCCGGATGAATGTGACTTCAAGGAAAATGGGGTG
GTGAAAGAATGCCTTGGAGCCATTGCCCTGGATTCTCCTAAGCCCTCTGCTGATATTTCC
TGTGATGGGCCTGAAAAGATCAAGAGAGGTGGAATCTGGAAACTAATAAGGCCCCTGGGA
AGAGGCGCTGGCAGAATATTGAGGCACTTTCATATTGATTTTTGTGGAAATTGT
>PhciCATH5_Hap4
ATGCAGAGTGGCTGGGCCATGCAGGTAGCCCTATTGGTGCTGGGGCTGCTCAGCCTGATG
ACTCCACTTGTTTATGCCCGGGACCGGAGGTACCAGGATTTGGTGAATGAATTCATTCAG
GAATACAACACGAAGTCCGGATCAGAAAACCTCTTTCGTCTCTCAATCCTGAATCTGCAG
TCTGGGGAAAACAATGATGCTGCTGCTCCTCGACTTCTGAGCTTCACCATGAGGGAGACC
GTCTGCCCCAATACTGAAAATCGCAATCCGGATGAATGTGACTTCAAGGAAAATGGGGTG
GTGAAAGAATGCCTTGGAGCCATTGCCCTGGATTCTCCTAAGCCCTCTGCTGATATTTCC
TGTGATGGGCCTGAAAAGATCAAGAGAGGTGGAATCTGGAAACTAATAAGGCCCCTGGGA
AGAGGCGCTGGCAGAATATTGAGGCACTTTCATATTGATTTTTGTGGAAATTGT
>PhciCATH6_Hap1
ATGGCGAGTACTTGGAGGGTCCTGCTGCTGCTGGGCCTGGCTACAGCAGTCATAGCTTTA
CCTAGAAGAAAGCTGACCTTCAGGGATGCTTCAGTCCTGGCTGCAAGGAGGTTTAATGGG
AACTTAAATGAAGGAGCAAAGTATCGTGTTCTGGTGTCCAGTCTTCAAACTCCAGACTCA
CCTCTGGTGCTGCCATTGACATTCAGAATAAAGGAAACGGAGTGTCCTTCATCAGGGCTG
CAGAACCCAGAAACCTGTGCCTTCAAAGAGAATGGATTGGAGAAGAACTGTACGGCAAAG
TTCACCAGGCTGACTCGTTTCGGGCTAGGTTCCGTGGAATGCCAGGACGTTGGCAATAAC
AATTTGGTTCGCTTTAAAAGATCTGCATCCAGTGGAATCATTGACACCAGCTCCCTTCCA
CCCAAAATTAGACAGATATATAACCAGGCCGTATATGACACATTAGTTGGAATCTTGAGG
AACTTC
>PhciCATH6_Hap2
ATGGCGAGTACTTGGAGGGTCCTGCTGCTGCTGGGCCTGGCTACAGTAGTCATAGCTTTA
CCTAGAAGAAAGCTGACCTTCAGGGATGCTTCAGTCCTGGCTGCAAGGAGGTTTAATGGG
AACTTAAATGAAGGAGCAAAGTATCGTGTTCTGGTGTCCAGTCTTCAAACTCCAGACTCA
CCTCTGGTGCTGCCATTGACATTCAGAATAAAGGAAACGGAGTGTCCTTCATCAGGGCTG
CAGAACCCAGAAACCTGTGCCTTCAAAGAGAATGGATTGGAGAAGAACTGTACGGCAAAG
TTCACCAGGCTGACTCGTTTCGGGCTAGGTTCCGTGGAATGCCAGGACGTTGGCAATAAC
AATTTGGTTCGCTTTAAAAGATCTGCATCCAGTGGAATCATTGACACCAGCTCCCTTCCA
CCCAAAATTAGACAGATATATAACCAGGCCGTATATGACACATTAGTTGGAATCTTGAGG
AACTTC
>PhciCATH6_Hap3
ATGGCAAGTACTTGGAGGGTCCTGCTGCTGCTGGGCCTGGCTACAGCAGTCATAGCTTTA
CCTAGAAGAAAGCTGACCTTCAGGGATGCTTCAGTCCTGGCTGCAAGGAGGTTTAATGGG
AACTTAAATGAAGGAGCAAAGTATCGTGTTCTGGTGTCCAGTCTTCAAACTCCAGACTCA
CCTCTGGTGCTGCCATTGACATTCAGAATAAAGGAAACGGAGTGTCCTTCATCAGGGCTG
CAGAACCCAGAAACCTGTGCCTTCAAAGAGAATGGATTGGAGAAGAACTGTACGGCAAAG
TTCACCAGGCTGACTCGTTTCGGGCTAGGTTCCGTGGAATGCCAGGACGTTGGCAATAAC
AATTTGGTTCGCTTTAAAAGATCTGCATCCAGTGGAATCATTGACACCAGCTCCCTTCCA
CCCAAAATTAGACAGATATATAACCAGGCCGTATATGACACATTAGTTGGAATCTTGAGG
AACTTC
>PhciCATH6_Hap4
ATGGTGAGTACTTGGAGGGTCCTGCTGCTGCTGGGCCTGGCTACAGCAGTCATAGCTTTA
CCTAGAAGAAAGCTGACCTTCAGGGATGCTTCAGTCCTGGCTGCAAGGAGGTTTAATGGG
AACTTAAATGAAGGAGCAAAGTATCGTGTTCTGGTGTCCAGTCTTCAAACTCCAGACTCA
CCTCTGGTGCTGCCATTGACATTCAGAATAAAGGAAACGGAGTGTCCTTCATCAGGGCTG
CAGAACCCAGAAACCTGTGCCTTCAAAGAGAATGGATTGGAGAAGAACTGTACGGCAAAG
TTCACCAGGCTGACTCGTTTCGGGCTAGGTTCCGTGGAATGCCAGGACGTTGGCAATAAC
AATTTGGTTCGCTTTAAAAGATCTGCATCCAGTGGAATCATTGACACCAGCTCCCTTCCA
CCCAAAATTAGACAGATATATAACCAGGCCGTATATGACACATTAGTTGGAATCTTGAGG
AACTTC
>PhciCATH7_Hap1
ATGCAGAGGGGCTGGACCGTGCAGGTAGCCCTGTTGGTGCTGGGGCTGCTCAGCCTGATG
ACTCCACTTACCTGTGCCCAGGACCAGAGGTACCAAGATTTGGTGAATAGATTCATTCAG
GAATACAACACGAAGTCTGGATCAGAAAACCTATTTCGACTCTCAATCCTGAATCTGCAA
TCTGGGGAAAACAATGATCCTGCTGCTCCTCCACTTCTGAGCTTCACCATCAGAGAGACC
GTGTGCCCCAATACTGAAAATCGCGATCCAGATGAATGTGACTTCAAGGAAAATGGGGTG
GTGAAAGAATGTCTTGGAGCCATTGCCCTGGATTCTCCTAAGCCCTCTGCTAATATTTCC
TGTGATGGGCCTGAAAAGACCAAGAGACGTAAATTTTTCCGTAGCATCCGGAAAAGAATC
AAGAAACTGAGAAAGAGCATTAAAAAAAGATTAAAGAAACTTCCATTTGAGGTCCCACTG
GTCTTTTCAATTCCTTTC
>PhciCATH7_Hap2
ATGCAGAGGGGCTGGACCGTGCAGGTAGCCCTGTTGGTGCTGGGGCTGCTCAGCCTGATG
ACTCCACTTACCTGTGCCCAGGACCAGAGGTACCAAGATTTGGTGAATAGATTCATTCAG
GAATACAACACGAAGTCTGGATCAGAAAACCTATTTCGACTCTCAATCCTGAATCTGCAA
TCTGGGGAAAACAATGATCCTGCTGCTCCTCCACTTCTGAGCTTCACCATCAGAGAGACC
GTGTGCCCCAATACTGAAAATCGCGATCCAGGTGAATGTGACTTCAAGGAAAATGGGGTG
GTGAAAGAATGTCTTGGAGCCATTGCCCTGGATTCTCCTAAGCCCTCTGCTAATATTTCC
TGTGATGGGCCTGAAAAGACCAAGAGACGTAAATTTTTCCGTAGCATCCGGAAAAGAATC
AAGAAACTGAGAAAGAGCATTAAAAAAAGATTAAAGAAACTTCCATTTGAGGTCCCACTG
GTCTTTTCAATTCCTTTC
>PhciCATH7_Hap3
ATGCAGAGGGGCTGGACCGTGCAGGTAGCCCTGTTGGTGCTGGGGCTGCTCAGCCTGATG
ACTCCACTTACCTGTGCCCAGGACCAGAGGTACCAAGATTTGGTGAATAGATTCATTCAG
GAATACAACACGAAGTCTGGATCAGAAAACCTATTTCGACTCTCAATCCTGAATCTGCAA
TCTGGGGAAAACAATGATCCTGCTGCTCCTCCACTTCTGAGCTTCACCATCAGAGAGACC
GTGTGCCCCAATACTGAAAATCGCAATCCAGATGAATGTGACTTCAAGGAAAATGGGGTG
GTGAAAGAATGTCTTGGAGCCATTGCCCTGGATTCTCCTAAGCCCTCTGCTAATATTTCC
TGTGATGGGCCTGAAAAGACCAAGAGACGTAAATTTTTCCGTAGCATCCGGAAAAGAATC
AAGAAACTGAGAAAGAGCATTAAAAAAAGATTAAAGAAACTTCCATTTGAGGTCCCACTG
GTCTTTTCAATTCCTTTC
>PhciCATH8_Hap1
ATGCAGAGTGGCTGGGCCATGCAGGTACCCCTATTGGTACTGGGGCTGCTCAGCCTGAAG
AATCCATTTATCTATGCCCAGGAGCAGAGGTACCAGGATTTGGTGAATGAATTAATTCAG
GAATACAACAAGAAGTCAGGATCAGAAAACCTCTTTCGTCTCTCAATCCTGAATCTCCCG
TCTGGGCAGAACAATGATGCTGCTGCTCCTCGACTTCTGAGCTTCACCATGAGGGAGACC
GTCTGCCCCAATACTGAAAATCGCAATCCAGATGAATGTGACTTCAAGGAAAATGGGGTG
GTGAAAGAATGCCTTGGAGCCATTGCCCTGGATTCTCCTAAGCCCTCTGCTAATATTTCC
TGTGATGGGCCTGAAAAGATCAAGAGACGTAAAAAAAAGGGATGGAAAAATGTGGGGAAG
TTCATTAACAAAGTATTGAAGCACTTCAATATTGATATTTGTCTGAATTGT
>PhciCATH8_Hap2
ATGCAGAGTGGCTGGGCCATGCAGGTACCCCTATTGGTACTGGGGCTGCTCAGCCTGAAG
AATCCATTTATCTATGCCCAGGAGCAGAGGTACCAGGATTTGGTGAATGAATTAATTCAG
GAATACAACAAGAAGTCAGGATCAGAAAACCTCTTTCGTCTCTCAATCCTGAATCTCCCG
TCTGGGCAGAACAATGATGCTGCTGCTCCTCGACTTCTGAGCTTCACCATGAGGGAGACC
GTCTGCCCCAATACTGAAAATCGCAATCCAGATGAATGTGACTTCAAGGAAAATGGGGTG
GTGAAAGAATGTCTTGGAGCCATTGCCCTGGATTCTCCTAAGCCCTCTGCTAATATTTCC
TGTGATGGGCCTGAAAAGATCAAGAGACGTAAAAAAAAGGGATGGAAAAATGTGGGGAAG
TTCATTAACAAAGTATTGAAGCACTTCAATATTGATATTTGTCTGAATTGT
>PhciCATH8_Hap3
ATGCAGAGTGGCTGGGCCATGCAGGTACCCCTATTGGTACTGGGGCTGCTCAGCCTGAAG
AATCCATTTATCTATGCCCAGGAGCAGAGGTACCAGGATTTGGTGAATGAATTAATTCAG
GAATACAACAAGAAGTCAGGATCAGAAAACCTCTTTCGTCTCTCAATCCTGAATCTCCCG
TCTGGGCAGAACAATGATGCTGCTGCTCCTCGACTTCTGAGCTTCACCATGAGGGAGACC
GTCTGCCCCAATACTGAAAATCGCGATCCAGATGAATGTGACTTCAAGGAAAATGGGGTG
GTGAAAGAATGCCTTGGAGCCATTGCCCTGGATTCTCCTAAGCCCTCTGCTAATATTTCC
TGTGATGGGCCTGAAAAGATCAAGAGACGTAAAAAAAAGGGATGGAAAAATGTGGGGAAG
TTCATTAACAAAGTATTGAAGCACTTCAATATTGATATTTGTCTGAATTGT
>PhciCATH8_Hap4
ATGCAGAGTGGCTGGGCCATGCAGGTACCCCTATTGGTACTGGGGCTGCTCAGCCTGAAG
AATCCATTTATCTATGCCCAGGAGCAGAGGTACCAGGATTTGGTGAATGAATTAATTCAG
GAATACAACAAGAAGTCAGGATCAGAAAACCTCTTTCGTCTCTCAATCCTGAATCTCCCG
TCTGGGCAGAACAATGATGCTGCTGCTCCTCGACTTCTGAGCTTCACCATGAGGGAGACC
GTGTGCCCCAATACTGAAAATCGCAATCCAGATGAATGTGACTTCAAGGAAAATGGGGTG
GTGAAAGAATGCCTTGGAGCCATTGCCCTGGATTCTCCTAAGCCCTCTGCTAATATTTCC
TGTGATGGGCCTGAAAAGATCAAGAGACGTAAAAAAAAGGGATGGAAAAATGTGGGGAAG
TTCATTAACAAAGTATTGAAGCACTTCAATATTGATATTTGTCTGAATTGT
>PhciCATH8_Hap5
ATGCAGAGTGGCTGGGCCATGCAGGTACCCCTATTGGTACTGGGGCTGCTCAGCCTGAAG
AATCCATTTATCTATGCCCAGGAGCAGAGGTACCAGGATTTGGTGAATGAATTAATTCAG
GAATACAACAAGAAGTCAGGATCAGAAAACCTCTTTCGTCTCTCAATCCTGAATCTCCCG
TCTGGGCAGAACAATGATGCTGCTGCTCCTCGACTTCTGAGCTTCACCATGAGGGAGACC
GTGTGCCCCAATACTGAAAATCGCGATCCAGATGAATGTGACTTCAAGGAAAATGGGGTG
GTGAAAGAATGCCTTGGAGCCATTGCCCTGGATTCTCCTAAGCCCTCTGCTAATATTTCC
TGTGATGGGCCTGAAAAGATCAAGAGACGTAAAAAAAAGGGATGGAAAAATGTGGGGAAG
TTCATTAACAAAGTATTGAAGCACTTCAATATTGATATTTGTCTGAATTGT
>PhciCATH8_Hap6
ATGCAGAGTGGCTGGGCCATGCAGGTACCCCTATTGGTACTGGGGCTGCTCAGCCTGAAG
AATCCATTTATCTATGCCCAGGAGCAGAGGTACCAGGATTTGGTGAATGAATTAATTCAG
GAATACAACAAGAAGTCAGGATCAGAAAACCTCTTTCGTCTCTCAATCCTGAATCTCCCG
TCTGGGCAGAACAATGATGCTGCTGCTCCTCCACTTCTGAGCTTCACCATGAGGGAGACC
GTGTGCCCCAATACTGAAAATCGCAATCCAGATGAATGTGACTTCAAGGAAAATGGGGTG
GTGAAAGAATGCCTTGGAGCCATTGCCCTGGATTCTCCTAAGCCCTCTGCTAATATTTCC
TGTGATGGGCCTGAAAAGATCAAGAGACGTAAAAAAAAGGGATGGAAAAATGTGGGGAAG
TTCATTAACAAAGTATTGAAGCACTTCAATATTGATATTTGTCTGAATTGT
>PhciCATH8_Hap7
ATGCAGAGTGGCTGGGCCATGCAGGTACCCCTATTGGTACTGGGGCTGCTCAGCCTGAAG
AATCCATTTATCTATGCCCAGGAGCAGAGGTACCAGGATTTGGTGAATGAATTAATTCAG
GAATACAACAAGAAGTCAGGATCAGAAAACCTCTTTCGTCTCTCAATCCTGAATCTCCCG
TCTGGGCAGAATAATGATGCTGCTGCTCCTCGACTTCTGAGCTTCACCATGAGGGAGACC
GTCTGCCCCAATACTGAAAATCGCAATCCAGATGAATGTGACTTCAAGGAAAATGGGGTG
GTGAAAGAATGCCTTGGAGCCATTGCCCTGGATTCTCCTAAGCCCTCTGCTAATATTTCC
TGTGATGGGCCTGAAAAGATCAAGAGACGTAAAAAAAAGGGATGGAAAAATGTGGGGAAG
TTCATTAACAAAGTATTGAAGCACTTCAATATTGATATTTGTCTGAATTGT
>PhciCATH8_Hap8
ATGCAGAGTGGCTGGGCCATGCAGGTACCCCTATTGGTACTGGGGCTGCTCAGCCTGAAG
AATCCATTTATCTATGCCCAGGAGCAGAGGTACCAGGATTTGGTGAATGAATTAATTCAG
GAATACAACAAGAAGTCAGGATCAGAAAACCTCTTTCGTCTCTCAATCCTGAATCTCCCG
TCTGGGCAGAATAATGATGCTGCTGCTCCTCGACTTCTGAGCTTCACCATGAGGGAGACC
GTGTGCCCCAATACTGAAAATCGCAATCCAGATGAATGTGACTTCAAGGAAAATGGGGTG
GTGAAAGAATGCCTTGGAGCCATTGCCCTGGATTCTCCTAAGCCCTCTGCTAATATTTCC
TGTGATGGGCCTGAAAAGATCAAGAGACGTAAAAAAAAGGGATGGAAAAATGTGGGGAAG
TTCATTAACAAAGTATTGAAGCACTTCAATATTGATATTTGTCTGAATTGT
>PhciCATH8_Hap9
ATGCAGAGTGGCTGGGCCATGCAGGTACCCCTATTGGTACTGGGGCTGCTCAGCCTGAAG
AATCCATTTATCTATGCCCAGGAGCAGAGGTACCAGGATTTGGTGAATGAATTAATTCAG
GAATACAACAAGAAGTCAAGATCAGAAAACCTCTTTCGTCTCTCAATCCTGAATCTCCCG
TCTGGGCAGAACAATGATGCTGCTGCTCCTCGACTTCTGAGCTTCACCATGAGGGAGACC
GTCTGCCCCAATACTGAAAATCGCAATCCAGATGAATGTGACTTCAAGGAAAATGGGGTG
GTGAAAGAATGCCTTGGAGCCATTGCCCTGGATTCTCCTAAGCCCTCTGCTAATATTTCC
TGTGATGGGCCTGAAAAGATCAAGAGACGTAAAAAAAAGGGATGGAAAAATGTGGGGAAG
TTCATTAACAAAGTATTGAAGCACTTCAATATTGATATTTGTCTGAATTGT
>PhciDEFA1_Hap1
GATCCTCAGCAGAGAAAGAACATTGTCTGTTACTGTCGATCCAGCTGCCTTAGCCAGGAA
ATGTCTTCTGGGTCATGCTGTATCTCTGGTGTATATTACCGACTGTGCTGTAGA
>PhciDEFA1_Hap2
GATCCTCAGCAGAGAAAGAACATTGTCTGTTACTGTCGATCCAGCTGCCTTAGCCGGGAA
ATGTCTTCTGGGTCATGCTGTATCTCTGGTGTATATTACCGACTGTGCTGTAGA
>PhciDEFA1_Hap3
GATCCTCAGCAGAGAAAGAACATTGTCTGTTACTGTCGATCCAGCTGCCTTAGCCGGGAA
ATGTCTTCTGGGTCATGCTGTATCTCTGGTGTATATTACTGACTGTGCTGTAGA
>PhciDEFA1_Hap4
GATCCTCAGCAGAGAAAGAACATTGTCTGTTACTGTCGATCCAGCTGCCTTAGCCGGGAA
TTGTCTTCTGGGTCATGCTGTATCTCTGGTGTATATTACCGACTGTGCTGTAGA
>PhciDEFA2_Hap1
ATGAAGTCCCTCTGTCTCCTCTTTGCCCTTCTTTTGTTAGCTGCCCAGGCCACAGCTGAG
AAGCCAGCAGATGATATAGGACTCAATTCTCAGGCTGAAGATGCAAAACAGACTCAAGTG
AAAGTGAATTCTGAAGGCCCACAAAAATTCTTCCTGCCAAGTCATACTTTTGGTCGGACC
AGGGGGCTAACTGCCTGCAGTTGTTTCTGCCAACAACGTTGTGGTTATGCCGAAAGTCGA
TGGGGCTCCTGTGGCAGCAAACTCCTTTGCTGCAGATGTAGATG
>PhciDEFA2_Hap2
ATGAAGTCCCTCTGTCTCCTCTTTGCCCTTCTTTTGTTGGCTGCCCAGGCCACAGCTGAG
AAGCCAGCAGATGATATAGGACTCAATTCTCAGGCTGAAGATGCAAAACAGACTCAAGTG
AAAGTGAATTCTGAAGGCCCACAAAAATTCTTCCTGCCAAGTCATACTTTTGGTCGGACC
AGGGGGCTAACTGCCTGCAGTTGTTTCTGCCAACAACGTTGTGGTTATGCCGAAAGTCGA
TGGGGCTCCTGTGGCAGCAAACTCCTTTGCTGCAGATGTAGATG
>PhciDEFB3_Hap1
ATGAGAATCCTCTACCTGGTGTTTATGATGCTATTTGTGATCTTCTCCTGTTTTGGCACA
GGTGGGTATGGTGGATATTTTGACAATTTTGTATGTTTAATCAGAGGCGGCAGTTGTGAG
AAGGATCTTTGTACTTTTCCTCTTGTTCAAAAGGCCACCTGCCATAAAAGGAGATGGCAT
TGTTGCTTTTACAGGCCAAATGATTTTATAACAGGAAGGCCTGATATAGACAGATTT
>PhciDEFB3_Hap2
ATGAGAATCCTCTACCTGGTGTTTATGATGCTATTTGTGATCTTCTCCTGTTTTGGCACA
GGTGGGTATGGTGGATATTTTGACAATTTTGTATGTTTAATCAGAGGCGGCAGTTGTGAG
AAGGATCTTTGTACTTTTCCTCTTGTTCAAAAGGCTACCTGCCATAAAAGGAGATGGCAT
TGTTGCTTTTACAGGCCAAATGATTTTATAACAGGAAGGCCTGATATAGACAGATTT
>PhciDEFB3_Hap3
ATGAGAATCCTCTACCTGGTGTTTATGATGCTATTTGTGATCTTCTCCTGTTTTGGCACA
GGTGGGTATGGTGGATATTTTGACAATTATGTATGTTTAATCAGAGGCGGCAGTTGTGAG
AAGGATCTTTGTACTTTTCCTCTTGTTCAAAAGGCCACCTGCCATAAAAGGAGATGGCAT
TGTTGCTTTTACAGGCCAAATGATTTTATAACAGGAAGGCCTGATATAGACAGATTT
>PhciDEFB4_Hap1
GATTACAGCAAAAAATGCAGATTGGCCAAGGGCACCTGTAAACAATTGTGCTCTGAATAT
GAAACTAGGGTTAGTTATTGCATAAGACCTTCAATGGTGTGCTGTATT
>PhciDEFB4_Hap2
GATTACAGCAAAAAATGCAGATTGGCCAAGGGCACCTGTAAACAATTGTGCTCTGAATAT
GAAACTAGTGTTAGTTATTGCATAAGACCTTCAATGGTGTGCTGTATT
>PhciDEFB4_Hap3
GATTACAGCAAAAAATGCAGATTGGCCAAGGGCACCTGTAAATAATTGTGCTCTGAATAT
GAAACTAGGGTTAGTTATTGCATAAGACCTTCAATGGTGTGCTGTATT
>PhciDEFB4_Hap4
GATTGCAGCAAAAAATGCAGATTGGCCAAGGGCACCTGTAAACAATTGTGCTCTGAATAT
GAAACTAGGGTTAGTTATTGCATAAGACCTTCAATGGTGTGCTGTATT
>PhciDEFB5_Hap1
ATGAGATTCTTTTGCTTTCTCTTTGCTTTTCTCTTTCTGTTTTTCCAGGTCCAGTCTTTC
CCAGGGAGTCAGAATGAGACTACACAGGAAGATGTAGCTGAAGTTGTAGAGAAGACAAAC
TTTGAGGATGGTGAAGGTGATAATCCTCTCCAAAGAAGCAGCTCAGTAAATAATGCCCAA
AAATGCAAGGAGATTTCTGGTCTTTGTCGCAATGGAATGTGTCCCTGGAATGAGAACAAA
TTGGGAAGCTGTGGCTTTGCTAAACCTTGCTGTAAAAGACTACGTTTC
>PhciDEFB5_Hap2
ATGAGATTCTTTTGCTTTCTCTTTGCTTTTCTCTTTCTGTTTTTCCAGGTCCAGTCTTTC
GCAGGGAGTCAGAATGAGACTACACAGGAAGATGTAGCTGAAGTTGTAGAGAAGACAAAC
TTTGAGGATGGTGAAGGTGATAATCCTCTCCAAAGAAGCAGCTCAGTAAATAATGCCCAA
AAATGCAAGGAGATTTCTGGTCTTTGTCGCAATGGAATGTGTCCCTGGAATGAGAACAAA
TTGGGAAGCTGTGGCTTTGCTAAACCTTGCTGTAAAAGACTACGTTTC
>PhciDEFB7_Hap1
AGATGCGGCTTGGATGATGGTGTTCTGGATACCTCTACCTGCTGGAAAGTCCTTGGCCAT
TGTAGAGTAATGTGTAAAGAAGACGAAATGCAAGTTGGCTTATGTCCCACCCCTAAAAAG
ATGTGCTGCATATATCAACCAGTAATTGGAGATGAT
>PhciDEFB7_Hap2
AGATGCGGCTTGGATGATGGTGTTCTCGATACCTCTACCTGCTGGAAAGTCCTTGGCCAT
TGTAGAGTAATGTGTAAAGAAGACGAAATGCAAGTTGGCTTATGTCCCACCCCTAAAAAG
ATGTGCTGCATATATCAACCAGTAATTGGAGATGAT
>PhciDEFB7_Hap3
AGATGCGGCTTGGATGATGGTGTTCTCGATACCTCTACCTGCTGGAAAGTCCTTGGCCGT
TGTAGAGTAATGTGTAAAGAAGACGAAATGCAAGTTGGCTTATGTCCCACCCCTAAAAAG
ATGTGCTGCATATATCAACCAGTAATTGGAGATGAT
>PhciDEFB8_Hap1
GATAAAGCCAAGGACTCTCGTGCTTGTAAGATGGCAGGTGGTTCATGTGCATTAATATGT
ACACCCTTTCTCTATGACTTTGGCACCTGCAATAATGGAAGAATCATGTGTTGTATACAT
CGT
>PhciDEFB8_Hap2
GATAAAGCCAAGGACTCTCGTGCTTGTAAGATGGCAGGTGGTTCATGTGCATTAATATGT
ACGCCCTTTCTCTATGACTTTGGCACCTGCAATAATGGAAGAATCATGTGTTGTATACAT
CGT
>PhciDEFB9_Hap1
AGCATTAGTATGTACCACGGTTCAAGACTATGTGCTCAGCTGCAAGGTGTCTGCAGAAAA
GACAGTTGCGATACAATAGAAGAGAGGATTGGTCACTGCACAACACACAAATCATGCTGT
CGAAAGTGGTGGTTATCATCATTTATGCGAACACCCGAACCCATG
>PhciDEFB9_Hap2
AGCATTAGTATGTACCACGGTTCAAGACTATGTGCTCAGCTGCAAGGTGTCTGCAGAAAA
GACAGTTGCGATACAATAGAAGAGAGGATTGGTCACTGCACAACACACAAATCATGCTGT
CAAAAGTGGTGGTTATCATCATTTATGCGAACACCCGAACCCATG
>PhciDEFB9_Hap3
AGCATTAGTATGTACCACGGTTCAAGACTATGTGCTCAGCTGCAAGGTGTCTGCAGAAAA
GACAGTTGCGATACAATAGAAGAGAGGATTGGTCGCTGCACAACACACAAATCATGCTGT
CGAAAGTGGTGGTTATCATCATTTATGCGAACACCCGAACCCATG
>PhciDEFB9_Hap4
AGCATTAGTATGTACCACGGTTCAAGACTATGTGCTCAGCTGCAAGGTGTCTGCAGAAAA
GACATTTGCGATACAATAGAAGAGAGGATTGGTCGCTGCACAACACACAAATCATGCTGT
CGAAAGTGGTGGTTATCATCATTTATGCGAACACCCGAACCCATG
>PhciDEFB10_Hap1
ATGGGAAATCTCTATCTGGTGTTTATGGTGCTTTTTGTGATCTTCTCTTATGCTGAGACA
GGGTTTGGCCCAGGATTTGATACTTTTAAATGTTTTCTTGCAGCTGGCTACTGTACCAAA
AACCCATGTAAAGTTTCTGCAATTAAGAGAGGTACCTGCTTTCGAAAGAGAGAGACGTGT
TGTAAAAGCACAAAAAAAGAT
>PhciDEFB10_Hap2
ATGGGAAATCTCTATCTGGTGTTTATGGTGCTTTTTGTGATCTTCTCTTATGCTGAGACA
GGGTTTGGCCCAGGATTTGATACTTTTAAATGTTTTCTTGCAGCTGGCTACTGTACCGAA
AACCCATGTAAAGTTTCTGCAATTAAGAGAGGTACCTGCTTTCGAAAGAGAGAGACGTGT
TGTAAAAGCACAAAAAAAGAT
>PhciDEFB11_Hap1
AGTATTAGATTATGGGCTTCAAGAATGTGTGCTCACCTGCATGGTACCTGCAGAAAACAA
TTTTGCAATCCAACAGAAGAGAACCTTCGCCCATGCTCAAAACAGAAAAAATGCTGCCAA
TTTTTGCGGGGATGGTCACCAGTGCCAACACCAGAACATAAGACAAAATCAACA
>PhciDEFB11_Hap2
AGTATTAGATTATGGGCTTCAAGAATGTGTGCTCACCTGCATGGTACCTGCAGAAAACAA
TTTTGCAATCCAACAGAAGAGAACCTTCGCCCATGCTCAAAACAGAAAAAATGCTGCCAA
TTTTTGCGGGGATGGTCACCAGTGCCAACAACAGAACATAAGACAAAATCAACA
>PhciDEFB11_Hap3
AGTATTAGATTATGGGCTTCAAGAATGTGTGCTCACCTGCTTGGTACCTGCAGAAAACAA
TTTTGCAATCCAACAGAAGAGAACCTTCGCCCATGCTCAAAACAGAAAAAATGCTGCCAA
TTTTTGCGGGGATGGTCACCAGTGCCAACACCAGAACATAAGACAAAATCAACA
>PhciDEFB12_Hap1
GCAGGTGGTTGGGGAAAGAAAAAATGCTGGAATAACGTAGGACGCTGTCGCCATCACTGC
AAGAGTAATGAGAAGTACCATTCTAGGTGCCCCAATACGAAAAAATGCTGTCTGCCTAGG
AATAAGCTCTCGAAGGATGACTCCGAATGGCTAGTATTACGCAGCTCGACTCACTCAGCA
GGACGAGGAACACGTCCCAGTGCCAGAGCCCGGACCCCGCCAGCATGTGCAGCACCTCCA
GGAGCCGGAGGCGTCAAATCCCACTCTCTGTACGTCCCGCTCCCGCAGTTTCCTCCGCCT
CCC
>PhciDEFB12_Hap2
GCAGGTGGTTGGGGAAAGAAAAAATGCTGGAATAACGTAGGACGCTGTCGCCATCACTGC
AAGAGTAATGAGAAGTACCATTCTAGGTGCCCCAATACGAAAAAATGCTGTCTGCCTAGG
AATAAGCTCTCGAAGGATGACTCCGAATGGCTAGTATTACGCAGCTCGACTCACTCAGCA
GGACGAGGAACACGTCCCAGTGCCAGAGCCCGGACCCCGCCAGCAGGTGCAGCACCTCCA
GGAGCCGGAGGCGCCAAACCCCACTCTCTGTACGTCCCGCTCCCGCAGTTTCCTCCGCCT
CCC
>PhciDEFB12_Hap3
GCAGGTGGTTGGGGAAAGAAAAAATGCTGGAATAACGTAGGACGCTGTCGCCATCACTGC
AAGAGTAATGAGAAGTACCATTCTAGGTGCCCCAATACGAAAAAATGCTGTCTGCCTAGG
AATAAGCTCTCGAAGGATGACTCCGAATGGCTAGTATTACGCAGCTCGACTCACTCAGCA
GGACGAGGAACACGTCCCAGTGCCAGAGCCCGGACCCCGCCAGCAGGTGCAGCACCTCCA
GGAGCCGGAGGCGCCAAATCCCACTCTCTGTACGTCCCGCTCCCGCAGTTTCCTCCGCCT
CCC
>PhciDEFB12_Hap4
GCAGGTGGTTGGGGAAAGAAAAAATGCTGGAATAACGTAGGACGCTGTCGCCATCACTGC
AAGAGTAATGAGAAGTACCATTCTAGGTGCCCCAATACGAAAAAATGCTGTCTGCCTAGG
AATAAGCTCTCGAAGGATGACTCCGAATGGCTAGTATTACGCAGCTCGACTCACTCAGCA
GGACGAGAAACACGTCCCAGTGCCAGAGCCCGGACCCCGCCAGCAGGTGCAGCACCTCCA
GGAGCCGGAGGCGCCAAATCCCACTCTCTGTACGTCCCGCTCCCGCAGTTTCCTCCGCCT
CCC
>PhciDEFB12_Hap5
GCAGGTGGTTGGGGAAAGAAAAAATGCTGGAATAACGTAGGACGCTGTCGCCATCACTGC
AAGAGTAATGAGAAGTACCATTCTAGGTGCCCCAATACGAAAAAATGCTGTCTGCCTAGG
AATAAGCTCTCGAAGGATGACTCCGAATGGCTAGTATTACGCAGCTCGACTCACTCAGCA
GGATGAGGAACACGTCCCAGTGCCAGAGCCCGGACCCCGCCAGCAGGTGCAGCACCTCCA
GGAGCCGGAGGCGCCAAACCCCACTCTCTGTACGTCCCGCTCCCGCAGTTTCCTCCGCCT
CCC
>PhciDEFB14_Hap1
ATGAGGATCTACTACCTGATGTTTATGGTGCTTTTTGTGATTTCCTTTGCTGGCACAGGT
TATGGCCAAGATTCTGACACTTTCAATTGTTACGTCAATGGTGGTTCCTGTTTTTACTTT
ACTTGCCGAAAAAAATATCGGAGTACAGGCACTTGCTATAATGGGAAAGCCAAATGCTGT
AAATACAAG
>PhciDEFB14_Hap2
ATGAGGATCTACTACCTGATGTTTATGGTGCTTTTTGTGATTTCCTTTGCTGGCACAGGT
TATGGCCAAGATTCTGACACGTTCAATTGTTACGTCAATGGTGGTTCCTGTTTTTACTTT
ACTTGCCGAAAAAAATATCGGAGTACAGGCACTTGCTATAATGGGAAAGCCAAATGCTGT
AAATACAAG
>PhciDEFB16_Hap1
ATGCGTCTTCCCTCCCTTATGCTCCTGGTCTTCGCTATTCTCTGCCAGGTACTCTCAGTG
GATGGGAAGAAGTCCAGCATTCCTTCCTGTTATTTTTATCGGGGCATCTGCCGGAATAAA
AAAGAAATCAAATGCATGCCCTTGCCTGGAAGATGCCCAAGTTCTAAGAAACACTGCTGC
AGGAAAGGATTG
>PhciDEFB16_Hap2
ATGCGTCTTCCCTCCCTTATGCTCCTGGTCTTCGCTATTCTCTGCCAGGTACTCTCAGTG
GATGGGAAGAAGTCCAGCATTCCTTCCTGTTATTTTTATCGGGGCATCTGCCGGAATAAA
AAAGAAATCAAATGCATGCCCTTGCCTGGAAGATGCCCAAGTTCTAAGAAACACTGCTTC
AGGAAAGGATTG
>PhciDEFB18_Hap1
GGGCGTGACAAGGATACTTCTGAGTGTATAAAGTCTGGTGGTTCATGTGCTGTAATATGT
GGTGAAGATTACTATCCAGATGGCAGCTGTTATAATGAGCAATTGATGTGCTGTTTTCCA
ATC
>PhciDEFB18_Hap2
TGGCGTGACAAGGATACTTCTGAGTGTATAAAGTCTGGTGGTTCATGTGCTGTAATATGT
GGTGAAGATTACTATCCAGATGGCAGCTGTTATAATGAGCAATTGATGTGCTGTTTTCCA
ATC
>PhciDEFB19_Hap1
CCTAAGATCTGTGCAACATGCAGGCTTGGAAGAGGAAAGTGTCGCAGAAAATGTAAAACT
GATGAAATAGTTTCTGGATCCTGTAAGCAAAGTATGCTCTGCTGCCGTAAAAGAATACTA
>PhciDEFB19_Hap2
CCTAAGATCTGTGCAACATGCAGGCTTGGAAGAGGAAAGTGTCGCAGAAAATGTAAAACT
GATGAAATAGTTTCTGGATCCTGTAAGCAAAGTATGCTCTGCTGCTGTAAAAGAATACTA
>PhciDEFB19_Hap3
CCTAAGATCTGTGCAACATGCAGGCTTGGAAGAGGAAAGTGTCGCAGAAAATGTAAAACT
GATGAAACAGTTTCTGGATCCTGTAAGCAAAGTATGCTCTGCTGCCGTAAAAGAATACTA
>PhciDEFB19_Hap4
CCTAAGATCTGTGCAACATGCAGGCTTGGAAGAGGAAAGTGTCGCAGAAAATGTAAAACT
GATGAAACAGTTTCTGGATCCTGTAAGCAAAGTATGCTCTGCTGCTGTAAAAGAATACTA
>PhciDEFB20_Hap1
CTGGTCATGGGTGGTTCATGTGTGCAAACATGCAGCCTCAATTACTATGAGATTGGCAGC
TGTCAAAATGGGAAATTCAAGTGCTGTGTACATGGAAGGGTCAGAGAACAAAAGATGAAA
AAAATTGAAATGTATGAAAGAAAAGTTACTCTTATTTTAATAAAGGAAACCCTATCTGGA
AACCAAGGTTTTTTTAACACAGAAATTACTCCTGGGTCTTTTTTGTTTCTTTTGAAGTGG
>PhciDEFB20_Hap2
CTGGTCATGGGTGGTTCATGTGTGCAAACATGCAGCCTCAATTACTATGAGATTGGCAGC
TGTCAAAATGGGAAATTCAAGTGCTGTGTACATGGAAGGGTCAGAGAACAAAAGATGAAA
AAAATTGAAATGTATGAAAGAAAAGTTACTCTTATTTTAATAAAGGAAACCCTATCTGGA
AACCAAGTTTTTTTTAACACAGAAATTACTCCTGGGTCTTTTTTGTTTCATTTGAAGTGG
>PhciDEFB20_Hap3
CTGGTCATGGGTGGTTCATGTGTGCAAACATGCAGCCTCAATTACTATGAGATTGGCAGC
TGTCAAAATGGGAAATTCAAGTGCTGTGTACATGGAAGGGTCAGAGAACAAAAGATGAAA
AAAATTGAAATGTATGAAAGGAAAGTTACTCTTATTTTAATAAAGGAAACCCTATCTGGA
AACCAAGGTTTTTTTAACACAGAAATTACTCCTGGGTCTTTTTTGTTTCTTTTGAAGTGG
>PhciDEFB24_Hap1
GATGCCTACAACATCAGAAGATGCCAGAGGTTTTTAGGAAGATGCAAAACAGATTGTGAA
AGCGATGAATATGAATATGGCATGTGTATTAAATGGAGGCTTCAATGCTGTATA
>PhciDEFB24_Hap2
GATGCCTACAACATCAGAAGATGCCAGAGGTTTTTAGGAAGATGCAAAACAGATTGTGAA
AGCGATGAATATGAATATGGCATATGTATTAAATGGAGGCTTCAATGCTGTATA
>PhciDEFB26_Hap1
GCTCATATCAAAGCTGCTCGTTGCTGGGCTGGACTTGGAAGATGCCGGAAAACCTGCAAG
AGTACGGAAATCCACTTTCTTCTTTGCCAACAAGTAACATTGTGCTGTATCCATAAAAAG
CTGGTGGATATAGATATCCCCTCACCAACACTCGACCGTAGCCTCATCAGACCA
>PhciDEFB26_Hap2
GCTCATATCAAAGCTGCTCGTTGCTGGGCTGGACTTGGAAGATGCCGGAAAACCTGCAAG
AGTACGGAAATCCACTTTCTTCTTTGCCAACAAGTAACATTGTGCTGTATCCATAAAAAG
CTGGTGGATATAGATATCCCCTCACCAACACTTGACCGTAGCCTCATCAGACCA
>PhciDEFB26_Hap3
GCTCATATCAAAGCTGCTCGTTGCTGGGCTGGACTTGGAAGATGCCGGAAAACCTGTAAG
AGTACGGAAATCCACTTTCTTCTTTGCCAACAAGTAACATTGTGCTGTATCCATAAAAAG
CTGGTGGATATAGATATCCCCTCACCAACACTCGACCGTAGCCTCATCAGACCA
>PhciDEFB26_Hap4
GCTCACATCAAAGCTGCTCGTTGCTGGGCTGGACTTGGAAGATGCCGGAAAACCTGCAAG
AGTACGGAAATCCACTTTCTTCTTTGCCAACAAGTAACATTGTGCTGTATCCATAAAAAG
CTGGTGGATATAGATATCCCCTCACCAACACTCGACCGTAGCCTCATCAGACCA
>PhciDEFB27_Hap1
GCTGGGGCTGGATTCCTTGATGAGAAATGTCAGAAATACCAGGGGAGATGTGTGAGTCAG
TGCCGGAAAAATGAAGAGCTTGCTGCTCTCTGCAACAAGTTTCAGAAATGCTGCAAGCTG
ATGGAGCCATGCCAG
>PhciDEFB27_Hap2
GCTGGGGCTGGATTCCTTGATGAGAAATGTCAGAAATACCAGGGGAGATGTGTGAGTCAG
TGCCAGAAAAATGAAGAGCTTGCTGCTCTCTGCAACAAGTTTCAGAAATGCTGCAAGCTG
ATGGAGCCATGCCAG
>PhciDEFB28_Hap1
GACCTCAGCCCCTCAATTCTTTGTGCAGCCAGGAATGAGAGTCAGAGTTTCTGCTGGACT
GTTGGTGGTGCTTGTCAGAAGCAATGCCTCCCAAGAGAATTTATCTTAGAAAAATGCATA
GCAAACCAATTCTGTTGCTTGGGCCAAAGGATGTCCAGGCCA
>PhciDEFB28_Hap2
GACCTCAGCCCCTCAATTCTTTGTGCAGCCAGGAATGAGAGTCAGAGTTTCTGCTGGACT
GTTGGTGGTGCTTGTCAGAAGCAATGCCTCCCAGGAGAATTTATCTTAGAAAAATGCATA
GCAAACCAATTCTGTTGCTTGGGCCAAAGGATGTCCAGGCCA
