# Supplementary material for: AMPed up immunity: 418 whole genomes reveal intraspecific diversity of koala antimicrobial peptides
Source: Immunogenetics. 2025 Jan 8;77(1):11. doi: 10.1007/s00251-024-01368-2 (PMC11711154; doi:10.1007/s00251-024-01368-2)
Supplement: Supplementary file 4 — Supplementary file4 (XLSX 37 KB) [file 251_2024_1368_MOESM4_ESM.xlsx]

## Sheet: Sheet1
AMP_gene_within_CNV	Individual	Region	CNV_type	scaffold	start	stop	length	norm_RD	eval1	eval2	eval3	eval4	q0
PhciCATH5	Armidale_F_M50273	M_NSW	duplication	MSTS01000076.1	1771001	1792000	21000	1.97153	0.000285669	0.00362969	0.00100873	0.0493206	0.0471899
PhciCATH5	Armidale_M_M7070	M_NSW	duplication	MSTS01000076.1	1771001	1793000	22000	2.46317	0.000132947	9.6832e-11	0.000309766	5.7043e-09	0.0389427
PhciCATH5	Dubbo_M_C11085	M_NSW	duplication	MSTS01000076.1	1772001	1793000	21000	1.88963	2.28483e-06	3.08061e-28	2.89984e-06	2.66734e-65	0.0378007
PhciCATH5	GUH_F_DECC137F	M_NSW	duplication	MSTS01000076.1	1779001	1793000	14000	1.54009	0.00195001	1.59435e-20	0.0272395	2.40954e-16	0.0630413
PhciCATH5	GUH_F_DECC162	M_NSW	duplication	MSTS01000076.1	1773001	1794000	21000	2.01617	1.2904e-06	3.78349e-09	4.30856e-06	1.90881e-07	0.0775414
PhciCATH5	GUH_M_USYD040	M_NSW	duplication	MSTS01000076.1	1773001	1793000	20000	1.97564	1.50167e-06	5.11449e-17	2.46615e-05	1.92188e-14	0.0781572
PhciCATH5	GUH_M_USYD098M	M_NSW	duplication	MSTS01000076.1	1779001	1794000	15000	2.04772	0.000241772	2.04486e-39	0.000643383	1.7882e-42	0.0804781
PhciCATH5	Liverpool_Plains_F_48964	M_NSW	duplication	MSTS01000076.1	1773001	1793000	20000	1.86357	1.36445e-06	9.47843e-64	9.51181e-06	1.41268e-63	0.0384423
PhciCATH5	Liverpool_Plains_F_49019	M_NSW	duplication	MSTS01000076.1	1773001	1793000	20000	1.38965	0.0141387	6.5319e-05	0.0438167	0.00151126	0.0443324
PhciCATH5	Liverpool_Plains_F_M48961	M_NSW	duplication	MSTS01000076.1	1773001	1793000	20000	2.05338	4.8519e-06	4.44115e-23	3.14325e-05	6.73828e-20	0.038989
PhciCATH5	Liverpool_Plains_F_M48974	M_NSW	duplication	MSTS01000076.1	1773001	1793000	20000	1.88767	4.79536e-07	3.40282e-26	4.18169e-06	1.05793e-22	0.0380711
PhciCATH5	Liverpool_Plains_M_48967	M_NSW	duplication	MSTS01000076.1	1773001	1793000	20000	1.43019	4.82516e-05	4.33438e-05	0.000317813	0.00104481	0.052332
PhciCATH5	Liverpool_Plains_M_49001	M_NSW	duplication	MSTS01000076.1	1773001	1793000	20000	1.76608	2.72097e-05	2.12247e-21	0.000188109	2.18757e-18	0.0385467
PhciCATH5	Liverpool_Plains_M_M46161	M_NSW	duplication	MSTS01000076.1	1774001	1793000	19000	2.10478	0.00017447	5.35745e-14	0.00109028	1.32279e-11	0.0438375
PhciCATH5	Liverpool_Plains_M_M48983	M_NSW	duplication	MSTS01000076.1	1772001	1793000	21000	1.83171	2.71844e-07	7.58765e-29	2.7912e-07	7.48761e-54	0.0340271
PhciCATH5	Liverpool_Plains_M_M49020_001	M_NSW	duplication	MSTS01000076.1	1772001	1793000	21000	1.7985	3.4212e-08	1.90849e-24	3.84339e-08	2.757e-21	0.0381595
PhciCATH5	Liverpool_Plains_M_M49021_001	M_NSW	duplication	MSTS01000076.1	1773001	1793000	20000	1.82727	2.09415e-08	4.498e-27	4.19539e-07	1.71207e-23	0.0381826
PhciCATH5	Liverpool_Plains_U_46160	M_NSW	duplication	MSTS01000076.1	1773001	1793000	20000	2.03377	1.66337e-07	1.21603e-50	4.46509e-06	1.05257e-44	0.0400899
PhciCATH5	Pilliga_M_M47035	M_NSW	duplication	MSTS01000076.1	1771001	1792000	21000	1.81332	0.000343788	8.90463e-07	0.00143109	2.67059e-05	0.0420527
PhciCATH5	Pilliga_M_M47420	M_NSW	duplication	MSTS01000076.1	1771001	1793000	22000	1.55343	0.000312069	5.87994e-12	0.00235547	4.46848e-10	0.0426187
PhciCATH5	Broadwater_M_M50338	N_NSW	duplication	MSTS01000076.1	1771001	1793000	22000	1.63374	0.000167829	4.85398e-09	0.000788645	2.00322e-07	0.0467278
PhciCATH5	Byron_F_M50503	N_NSW	duplication	MSTS01000076.1	1771001	1793000	22000	2.02694	1.28136e-07	2.30288e-38	3.2724e-07	4.40255e-34	0.044715
PhciCATH5	Byron_M_M50373_001	N_NSW	duplication	MSTS01000076.1	1773001	1793000	20000	2.45159	4.92461e-09	5.02666e-40	1.78426e-07	3.77533e-35	0.0322553
PhciCATH5	Byron_M_M50393_001	N_NSW	duplication	MSTS01000076.1	1773001	1793000	20000	1.8789	1.08373e-09	3.92095e-61	3.86036e-08	3.80063e-54	0.044197
PhciCATH5	Byron_M_M50435	N_NSW	duplication	MSTS01000076.1	1773001	1793000	20000	1.91678	1.78838e-05	1.40486e-34	9.79761e-05	3.01075e-30	0.0397455
PhciCATH5	Kyogle_F_50433	N_NSW	duplication	MSTS01000076.1	1771001	1793000	22000	2.00672	3.09679e-05	4.6168e-11	0.000155673	2.90916e-09	0.0350443
PhciCATH5	Lismore_F_2111152	N_NSW	duplication	MSTS01000076.1	1771001	1793000	22000	2.02227	0.0001659	9.5132e-18	0.00102891	2.42981e-15	0.0337557
PhciCATH5	Lismore_F_M50340	N_NSW	duplication	MSTS01000076.1	1773001	1793000	20000	2.23251	2.04032e-06	2.30697e-64	5.35081e-06	1.9757e-64	0.0394926
PhciCATH5	Lismore_M_2111192	N_NSW	duplication	MSTS01000076.1	1771001	1792000	21000	1.90159	8.37026e-05	9.94818e-10	0.000299288	5.69989e-08	0.0373164
PhciCATH5	Lismore_M_M50352	N_NSW	duplication	MSTS01000076.1	1772001	1793000	21000	1.6003	0.000271729	5.63323e-12	0.00116636	5.28298e-10	0.0481687
PhciCATH5	Lismore_M_M50397	N_NSW	duplication	MSTS01000076.1	1771001	1794000	23000	1.99003	0.000186916	163722000	8.77997e-06	3.16379e-16	0.0390726
PhciCATH5	Lismore_M_M50535	N_NSW	duplication	MSTS01000076.1	1773001	1793000	20000	2.16561	8.3253e-07	1.04315e-37	7.05629e-06	4.5953e-33	0.0370208
PhciCATH5	Fraser_Coast_F_51032	N_QLD	duplication	MSTS01000076.1	1771001	1792000	21000	2.33889	0.00408223	3.43857e-09	0.0318021	1.75066e-07	0.0572405
PhciCATH5	Fraser_Coast_M_77266	N_QLD	duplication	MSTS01000076.1	1773001	1793000	20000	2.05346	1.07643e-05	1.2318e-57	0.000167199	5.33691e-51	0.0495361
PhciCATH5	Gympie_F_92626	N_QLD	duplication	MSTS01000076.1	1773001	1793000	20000	1.48807	7.87955e-06	6.97703e-23	0.000161082	1.01183e-19	0.0555479
PhciCATH5	Gympie_F_93694	N_QLD	duplication	MSTS01000076.1	1773001	1793000	20000	1.96989	2.90536e-08	2.94339e-62	1.00667e-06	3.6963e-55	0.0464428
PhciCATH5	Gympie_M_95464	N_QLD	duplication	MSTS01000076.1	1771001	1793000	22000	1.53094	0.000900578	1.76365e-05	0.0029398	0.000345444	0.0420131
PhciCATH5	South_Burnett_F_86919	N_QLD	duplication	MSTS01000076.1	1771001	1792000	21000	2.08998	0.000244765	1.87936e-07	0.00072067	6.5365e-06	0.0484194
PhciCATH5	Sunshine_Coast_M_76877	N_QLD	duplication	MSTS01000076.1	1773001	1793000	20000	2.16569	1.6315e-05	1.13354e-32	7.68455e-05	1.56601e-28	0.0427176
PhciCATH5	Blue_Mountains_F_7094923	S_NSW	duplication	MSTS01000076.1	1773001	1792000	19000	1.55234	2.69024e-05	2.56631e-19	7.48483e-05	2.30041e-16	0.0570753
PhciCATH5	Blue_Mountains_F_7094976	S_NSW	duplication	MSTS01000076.1	1773001	1792000	19000	1.45683	4.67468e-06	5.45682e-15	2.86304e-05	1.71355e-12	0.0473227
PhciCATH5	Blue-Mountains_M_7041193	S_NSW	duplication	MSTS01000076.1	1771001	1793000	22000	1.97895	0.000201617	6.24441e-20	0.000736787	2.5187e-17	0.0420238
PhciCATH5	Blue-Mountains_M_7041200	S_NSW	duplication	MSTS01000076.1	1771001	1792000	21000	2.01411	0.000403248	2.00846e-12	0.00150376	2.07798e-10	0.0403665
PhciCATH5	Campbelltown_F_C11K2	S_NSW	duplication	MSTS01000076.1	1771001	1793000	22000	1.88507	0.000252815	7.03751e-07	0.000752226	1.84742e-05	0.0417098
PhciCATH5	Campbelltown_F_C12K2	S_NSW	duplication	MSTS01000076.1	1773001	1793000	20000	1.79225	1.19211e-08	2.29317e-84	5.62408e-08	4.67945e-75	0.0449292
PhciCATH5	Campbelltown_F_C12K4	S_NSW	duplication	MSTS01000076.1	1773001	1794000	21000	1.80026	4.47961e-06	57762300	4.43223e-08	2.83966e-88	0.0446429
PhciCATH5	Campbelltown_F_C2K4	S_NSW	duplication	MSTS01000076.1	1773001	1793000	20000	1.8082	7.88575e-08	3.3702e-97	8.50376e-07	1.32036e-86	0.0454928
PhciCATH5	Campbelltown_F_C3K2	S_NSW	duplication	MSTS01000076.1	1773001	1793000	20000	1.75419	8.70174e-09	4.06697e-65	1.2238e-07	9.86614e-58	0.043017
PhciCATH5	Campbelltown_F_C5K7	S_NSW	duplication	MSTS01000076.1	1773001	1793000	20000	1.7214	3.92216e-07	5.09876e-33	3.83186e-06	7.62995e-29	0.0367536
PhciCATH5	Campbelltown_F_C6K5	S_NSW	duplication	MSTS01000076.1	1773001	1793000	20000	1.84995	8.23478e-08	5.14797e-68	5.03582e-07	2.43375e-60	0.0417589
PhciCATH5	Campbelltown_F_C7K2	S_NSW	duplication	MSTS01000076.1	1773001	1793000	20000	1.81493	2.8448e-08	3.15104e-67	3.39995e-07	1.24283e-59	0.0446183
PhciCATH5	Campbelltown_M_C10K1	S_NSW	duplication	MSTS01000076.1	1773001	1793000	20000	1.86052	2.10531e-08	6.16386e-86	1.69519e-07	1.8058e-76	0.0361063
PhciCATH5	Campbelltown_M_C10K4	S_NSW	duplication	MSTS01000076.1	1773001	1793000	20000	1.89256	2.02403e-09	9.60477e-110	1.76726e-08	6.76148e-98	0.047196
PhciCATH5	Campbelltown_M_C11K1	S_NSW	duplication	MSTS01000076.1	1773001	1793000	20000	1.79392	9.25636e-08	5.05323e-44	4.25649e-07	9.52831e-39	0.0401202
PhciCATH5	Campbelltown_M_C2K2	S_NSW	duplication	MSTS01000076.1	1773001	1793000	20000	1.79826	6.25187e-07	8.25055e-43	6.14795e-06	1.17662e-37	0.0444997
PhciCATH5	Campbelltown_M_C3K1	S_NSW	duplication	MSTS01000076.1	1773001	1793000	20000	1.84009	1.19848e-08	9.14427e-90	5.26461e-08	5.53686e-94	0.0444189
PhciCATH5	Campbelltown_M_C3K3	S_NSW	duplication	MSTS01000076.1	1773001	1793000	20000	1.75828	5.01577e-07	3.08772e-47	7.53754e-06	1.22033e-41	0.0401891
PhciCATH5	Campbelltown_M_C5K8	S_NSW	duplication	MSTS01000076.1	1773001	1793000	20000	1.84851	1.31355e-07	9.04119e-62	5.74024e-07	1.01486e-54	0.0389947
PhciCATH5	Campbelltown_M_C6K1	S_NSW	duplication	MSTS01000076.1	1773001	1793000	20000	1.8777	1.1035e-07	1.25529e-63	7.70123e-07	2.16109e-56	0.0387542
PhciCATH5	Campbelltown_M_Marble	S_NSW	duplication	MSTS01000076.1	1773001	1793000	20000	1.92358	1.3977e-08	1.26224e-13	3.30202e-07	2.17185e-11	0.0366573
PhciCATH5	Dubbo_M_C11212	S_NSW	duplication	MSTS01000076.1	1773001	1793000	20000	1.79627	2.45434e-09	5.2287e-78	6.03314e-08	2.46807e-69	0.0423992
PhciCATH5	Dubbo_M_C11358	S_NSW	duplication	MSTS01000076.1	1773001	1793000	20000	1.80293	3.58588e-09	3.01321e-65	6.77864e-08	7.53235e-58	0.0415051
PhciCATH5	Dubbo_M_C11413	S_NSW	duplication	MSTS01000076.1	1773001	1793000	20000	1.86558	0	2.42407e-120	1.41664e-10	1.07074e-122	0.0494941
PhciCATH5	Dubbo_M_C11512	S_NSW	duplication	MSTS01000076.1	1771001	1793000	22000	1.97218	3.58708e-06	7.37178e-29	1.02723e-05	1.92702e-25	0.0375492
PhciCATH5	Monaro_F_Alex	S_NSW	duplication	MSTS01000076.1	1773001	1793000	20000	1.83073	1.08373e-09	3.39119e-30	4.78472e-08	2.64923e-26	0.0369971
PhciCATH5	Monaro_F_Annie	S_NSW	duplication	MSTS01000076.1	1773001	1793000	20000	1.84497	6.18047e-08	1.57706e-10	1.67902e-06	1.33005e-08	0.0366001
PhciCATH5	Monaro_F_Brandy	S_NSW	duplication	MSTS01000076.1	1773001	1793000	20000	1.95152	1.13668e-06	3.17942e-05	1.30447e-05	0.000790527	0.0820797
PhciCATH5	Monaro_F_CS	S_NSW	duplication	MSTS01000076.1	1773001	1793000	20000	1.82883	1.56504e-08	0.00288017	5.48277e-07	0.045633	0.0387577
PhciCATH5	Monaro_F_Mia	S_NSW	duplication	MSTS01000076.1	1773001	1793000	20000	1.83489	3.24482e-08	0.00135906	1.42858e-06	0.0232123	0.0318145
PhciCATH5	Monaro_F_Tahlia	S_NSW	duplication	MSTS01000076.1	1773001	1793000	20000	1.86874	1.94913e-08	1.34659e-13	2.13772e-07	2.30206e-11	0.0359184
PhciCATH5	Monaro_M_Drew	S_NSW	duplication	MSTS01000076.1	1773001	1793000	20000	1.8802	1.59373e-11	1.02353e-63	1.59373e-09	1.79843e-56	0.0367584
PhciCATH5	Monaro_M_Evan	S_NSW	duplication	MSTS01000076.1	1773001	1793000	20000	1.86111	2.77308e-09	3.66172e-44	7.98633e-08	7.1305e-39	0.0399521
PhciCATH5	Monaro_M_Hamish	S_NSW	duplication	MSTS01000076.1	1773001	1793000	20000	1.92846	1.91247e-10	3.90806e-46	1.0678e-08	1.19831e-40	0.038044
PhciCATH5	Monaro_M_Jett	S_NSW	duplication	MSTS01000076.1	1773001	1793000	20000	1.89713	5.19554e-09	7.33445e-39	1.77116e-07	4.21341e-34	0.0349678
PhciCATH5	Monaro_M_Kenny	S_NSW	duplication	MSTS01000076.1	1773001	1793000	20000	1.87485	1.59213e-08	3.35036e-06	5.22494e-07	0.000104324	0.0361792
PhciCATH5	Monaro_M_Malu	S_NSW	duplication	MSTS01000076.1	1773001	1793000	20000	1.82476	2.62965e-09	7.70977e-20	9.11257e-08	5.54805e-17	0.037312
PhciCATH5	Monaro_M_Matt	S_NSW	duplication	MSTS01000076.1	1773001	1793000	20000	1.80078	1.42001e-08	8.11245e-16	3.9512e-07	2.31228e-13	0.0392658
PhciCATH5	Monaro_M_Murray	S_NSW	duplication	MSTS01000076.1	1773001	1793000	20000	1.94465	1.83581e-06	2.38844e-05	2.52725e-05	0.000611092	0.0731171
PhciCATH5	Monaro_M_Tallow	S_NSW	duplication	MSTS01000076.1	1773001	1793000	20000	1.8343	7.34548e-08	1.46631e-13	2.01755e-06	2.48546e-11	0.0374095
PhciCATH5	Monaro_M_Xavier	S_NSW	duplication	MSTS01000076.1	1779001	1793000	14000	1.59477	0.00199369	6.2904e-08	0.0373952	1.50864e-05	0.0740662
PhciCATH5	Narrandra_F_N17	S_NSW	duplication	MSTS01000076.1	1775001	1792000	17000	1.55031	0.000215624	1.01467e-08	0.00449673	1.14675e-06	0.0438112
PhciCATH5	Narrandra_F_N2	S_NSW	duplication	MSTS01000076.1	1773001	1792000	19000	1.51387	1.59122e-05	6.93683e-15	0.000286352	2.12397e-12	0.0456554
PhciCATH5	Narrandra_M_N15	S_NSW	duplication	MSTS01000076.1	1773001	1793000	20000	2.17721	1.56185e-09	1.66638e-38	1.94434e-08	8.81861e-34	0.0324187
PhciCATH5	Narrandra_M_N3	S_NSW	duplication	MSTS01000076.1	1771001	1793000	22000	1.93027	1.61285e-07	1.99011e-19	1.43945e-07	7.22439e-17	0.0353953
PhciCATH5	PTS_F_MidnightR	S_NSW	duplication	MSTS01000076.1	1779001	1792000	13000	1.56943	0.00230896	6.35927e-27	0.0402023	1.94417e-21	0.0859588
PhciCATH5	PTS_M_Tai	S_NSW	duplication	MSTS01000076.1	1779001	1791000	12000	1.62846	1.10061e-05	1.56224e-45	0.00115322	1.729e-36	0.072652
PhciCATH5	STHD_F_Annie-L	S_NSW	duplication	MSTS01000076.1	1773001	1793000	20000	1.92882	4.97242e-09	3.13862e-16	2.64629e-07	9.83712e-14	0.0409002
PhciCATH5	STHD_F_Arya	S_NSW	duplication	MSTS01000076.1	1773001	1793000	20000	2.06306	6.16772e-09	8.84061e-37	3.32203e-08	3.14512e-32	0.0360957
PhciCATH5	STHD_F_Beyonce	S_NSW	duplication	MSTS01000076.1	1772001	1793000	21000	1.45555	6.69765e-05	0.00103643	0.000116073	2.04499e-08	0.0407751
PhciCATH5	STHD_F_Daenery	S_NSW	duplication	MSTS01000076.1	1772001	1793000	21000	1.99437	1.12229e-07	3.72638e-23	4.19066e-08	4.05621e-20	0.0391144
PhciCATH5	STHD_F_Falia-F	S_NSW	duplication	MSTS01000076.1	1773001	1793000	20000	1.97939	7.58613e-09	5.40338e-43	2.23617e-07	8.03901e-38	0.0379406
PhciCATH5	STHD_F_Liv-NJ	S_NSW	duplication	MSTS01000076.1	1773001	1793000	20000	1.91908	4.77687e-07	7.02533e-08	4.1539e-06	3.21961e-06	0.0361791
PhciCATH5	STHD_F_Stevie-N	S_NSW	duplication	MSTS01000076.1	1773001	1793000	20000	1.96942	3.31495e-09	1.70051e-26	4.84138e-08	5.66663e-23	0.0374482
PhciCATH5	STHD_F_Yara	S_NSW	duplication	MSTS01000076.1	1773001	1793000	20000	2.02171	3.82494e-10	3.69277e-32	1.45914e-08	4.53336e-28	0.0354393
PhciCATH5	STHD_M_Clegane	S_NSW	duplication	MSTS01000076.1	1773001	1793000	20000	1.53831	3.59066e-07	1.33371e-09	4.99608e-06	9.08572e-08	0.0508923
PhciCATH5	STHD_M_Jimmy-B	S_NSW	duplication	MSTS01000076.1	1773001	1793000	20000	1.91184	1.59373e-10	6.00496e-71	1.20769e-08	5.5778e-63	0.0369066
PhciCATH5	STHD_M_Qyburn	S_NSW	duplication	MSTS01000076.1	1773001	1793000	20000	1.9796	3.15558e-09	1.25126e-31	1.05522e-07	1.35962e-27	0.0434545
PhciCATH5	STHD_M_Rhaegar	S_NSW	duplication	MSTS01000076.1	1773001	1793000	20000	1.97861	7.50326e-08	1.26605e-08	1.84468e-06	6.88664e-07	0.0373392
PhciCATH5	STHD_M_St-james	S_NSW	duplication	MSTS01000076.1	1773001	1793000	20000	1.96765	1.7531e-09	6.79886e-48	7.86238e-08	3.12605e-42	0.0428543
PhciCATH5	STHD_M_Varys	S_NSW	duplication	MSTS01000076.1	1773001	1793000	20000	1.99139	7.51441e-08	1.39738e-08	2.42689e-06	7.52641e-07	0.0378271
PhciCATH5	STHD_M_Walter	S_NSW	duplication	MSTS01000076.1	1773001	1793000	20000	1.94414	1.14908e-08	3.2454e-33	4.00521e-07	5.08095e-29	0.0380979
PhciCATH5	SW_Sydney_M_Biya	S_NSW	duplication	MSTS01000076.1	1773001	1793000	20000	1.8593	3.35646e-06	1.14986e-25	1.91257e-05	3.16509e-22	0.0336942
PhciCATH5	SW_Sydney_M_Dalang	S_NSW	duplication	MSTS01000076.1	1771001	1793000	22000	1.89623	1.92763e-06	2.48045e-12	7.53783e-06	2.03889e-10	0.0362817
PhciCATH5	SW_Sydney_M_Giloa	S_NSW	duplication	MSTS01000076.1	1773001	1793000	20000	1.88161	2.59984e-07	2.44168e-55	4.607e-06	6.23337e-49	0.037228
PhciCATH5	SW_Sydney_M_Kimber	S_NSW	duplication	MSTS01000076.1	1773001	1793000	20000	1.93703	9.57829e-09	5.71636e-89	1.31677e-07	3.36675e-79	0.0398911
PhciCATH5	SW_Sydney_M_Mirribi	S_NSW	duplication	MSTS01000076.1	1773001	1793000	20000	1.95852	1.4471e-08	1.09198e-71	9.88464e-08	1.2028e-63	0.0356237
PhciCATH5	SW_Sydney_M_Yung	S_NSW	duplication	MSTS01000076.1	1773001	1793000	20000	1.85203	1.81203e-06	1.35628e-36	3.87497e-05	4.62295e-32	0.0482218
PhciCATH5	SWSyd_F_M48896	S_NSW	duplication	MSTS01000076.1	1773001	1793000	20000	1.9916	3.18745e-11	3.75969e-97	1.16873e-09	1.45694e-86	0.0397903
PhciCATH5	Wollemi_NP_U_M50543_001	S_NSW	duplication	MSTS01000076.1	1773001	1794000	21000	1.95974	9.39205e-07	5.67325e-08	3.22234e-07	2.45386e-44	0.0390067
PhciCATH5	Toowoomba_F_79193	S_QLD	duplication	MSTS01000076.1	1775001	1793000	18000	1.61149	3.61704e-05	6.93809e-16	0.00010772	3.77085e-13	0.053015
PhciCATH5	Western_Downs_M_75384	S_QLD	duplication	MSTS01000076.1	1771001	1793000	22000	1.49898	0.0001898	3.496e-19	0.000767132	1.52729e-21	0.044837
PhciCATH5	Cape_Otway_F_Y32	Victoria	duplication	MSTS01000076.1	1771001	1793000	22000	1.91081	4.12644e-05	5.03105e-19	0.000101571	1.67867e-16	0.0429896
PhciCATH5	Cape_Otway_F_Y37	Victoria	duplication	MSTS01000076.1	1773001	1792000	19000	1.864	3.93464e-05	2.52317e-29	0.0001215	1.88023e-33	0.0430163
PhciCATH5	Cape_Otway_F_Y49	Victoria	duplication	MSTS01000076.1	1773001	1793000	20000	1.86667	6.02811e-06	1.30255e-39	3.8406e-05	8.89443e-35	0.0366885
PhciCATH5	Gelantipy_F_K11	Victoria	duplication	MSTS01000076.1	1771001	1793000	22000	1.86641	6.65105e-06	3.30812e-09	3.67726e-05	1.41368e-07	0.037635
PhciCATH5	Gelantipy_F_K16	Victoria	duplication	MSTS01000076.1	1773001	1793000	20000	1.91773	8.72851e-07	6.5851e-52	5.85602e-06	7.62973e-46	0.0392761
PhciCATH5	Gelantipy_M_K14	Victoria	duplication	MSTS01000076.1	1773001	1794000	21000	1.85872	0.000174334	421186	2.12639e-05	7.9392e-42	0.0343667
PhciCATH5	Gelantipy_M_K19	Victoria	duplication	MSTS01000076.1	1773001	1793000	20000	1.9143	5.6131e-08	7.07405e-44	3.9914e-07	1.28975e-38	0.0398386
PhciCATH5	Gippsland_F_SAWS67	Victoria	duplication	MSTS01000076.1	1771001	1792000	21000	2.11156	7.15218e-05	2.92772e-20	4.58936e-05	5.3533e-18	0.0374011
PhciCATH5	Gippsland_F_SAWS69	Victoria	duplication	MSTS01000076.1	1775001	1793000	18000	1.78542	0.00580627	3.75186e-08	0.00995488	2.81983e-06	0.0475174
PhciCATH5	Gippsland_F_SAWS72	Victoria	duplication	MSTS01000076.1	1771001	1793000	22000	1.6177	0.00317123	0.000320541	0.0237128	0.00482338	0.0449951
PhciCATH5	HDS_M_SAWS01	Victoria	duplication	MSTS01000076.1	1773001	1793000	20000	1.96976	6.77333e-09	1.10551e-45	1.77541e-07	3.05498e-40	0.0421361
PhciCATH5	HDS_M_SAWS12	Victoria	duplication	MSTS01000076.1	1772001	1793000	21000	1.995	3.80066e-08	4.12891e-54	1.2364e-08	5.50228e-54	0.0417591
PhciCATH5	Mallacoota_U_Annie	Victoria	duplication	MSTS01000076.1	1773001	1793000	20000	2.06318	5.3816e-06	2.09617e-50	2.39061e-05	1.71826e-44	0.0462238
PhciCATH5	Mallacoota_U_Blinky	Victoria	duplication	MSTS01000076.1	1773001	1792000	19000	1.57979	0.000142603	1.60752e-14	0.000757683	4.50527e-12	0.0509952
PhciCATH5	Mallacoota_U_Frankie	Victoria	duplication	MSTS01000076.1	1773001	1794000	21000	2.01993	9.09296e-05	27447.3	1.86648e-05	3.89307e-29	0.0453189
PhciCATH5	Mallacoota_U_Solo	Victoria	duplication	MSTS01000076.1	1773001	1793000	20000	2.02861	1.20846e-06	6.0658e-40	4.70485e-06	4.47098e-35	0.0421748
PhciCATH5	Mallacoota_U_Trip	Victoria	duplication	MSTS01000076.1	1773001	1793000	20000	2.01572	3.41643e-05	2.2485e-34	0.000144818	4.59735e-30	0.0386976
PhciCATH5	Murray_River_F_F6	Victoria	duplication	MSTS01000076.1	1771001	1793000	22000	1.89764	1.15885e-05	1.33472e-12	2.06146e-05	1.1607e-10	0.0341124
PhciCATH5	Murray_River_F_F8	Victoria	duplication	MSTS01000076.1	1773001	1793000	20000	1.52821	2.65153e-05	4.06582e-10	0.000316289	3.11915e-08	0.0457454
PhciCATH5	Murray_River_F_FA	Victoria	duplication	MSTS01000076.1	1773001	1793000	20000	1.9471	2.64558e-09	1.91515e-93	1.73539e-08	3.16072e-83	0.035693
PhciCATH5	Murray_River_M_MR001	Victoria	duplication	MSTS01000076.1	1771001	1793000	22000	1.52059	4.50568e-05	3.0888e-09	0.000276791	1.32821e-07	0.0409765
PhciCATH5	Murray_River_M_MR003	Victoria	duplication	MSTS01000076.1	1773001	1792000	19000	2.0421	4.04135e-07	1.06762e-66	2.27098e-06	9.29771e-59	0.0379306
PhciCATH5	Murray_River_M_MR005	Victoria	duplication	MSTS01000076.1	1773001	1793000	20000	1.55913	1.99273e-05	2.623e-13	0.000237317	4.1949e-11	0.0419466
PhciCATH5	Murray_River_M_MR006	Victoria	duplication	MSTS01000076.1	1773001	1793000	20000	1.47648	7.43396e-06	5.19998e-10	3.67651e-05	3.89229e-08	0.042043
PhciCATH5	Murray_River_M_MR007	Victoria	duplication	MSTS01000076.1	1773001	1793000	20000	1.99117	2.73164e-07	2.36974e-84	1.22256e-06	3.20558e-77	0.0423173
PhciCATH5	Murray_River_M_MR008	Victoria	duplication	MSTS01000076.1	1773001	1793000	20000	1.94781	2.50215e-08	2.82765e-87	2.62451e-07	1.12742e-77	0.0338903
PhciCATH5	Murray_River_M_MR009	Victoria	duplication	MSTS01000076.1	1773001	1793000	20000	1.96491	6.21553e-07	6.483e-68	5.32085e-06	2.99503e-60	0.0358575
PhciCATH5	Murray_River_M_MR010	Victoria	duplication	MSTS01000076.1	1771001	1793000	22000	1.91215	3.67875e-07	5.9239e-25	1.51168e-06	6.83784e-22	0.04011
PhciCATH5	SHBS_F_SAWS04	Victoria	duplication	MSTS01000076.1	1773001	1794000	21000	2.06036	5.03769e-08	8.93879e-51	1.20519e-07	4.15517e-45	0.055064
PhciCATH5	SHBS_M_SAWS37	Victoria	duplication	MSTS01000076.1	1773001	1793000	20000	1.61126	3.98457e-06	1.55128e-11	4.91834e-05	1.64977e-09	0.0478439
PhciCATH5	SHGLD_M_SAWS27	Victoria	duplication	MSTS01000076.1	1773001	1793000	20000	2.07651	5.73741e-10	1.07087e-64	1.39185e-08	2.35812e-57	0.03593
PhciCATH5	SHGLD_M_SAWS33	Victoria	duplication	MSTS01000076.1	1773001	1793000	20000	1.5728	1.9759e-07	9.59267e-07	6.08371e-06	3.38492e-05	0.048326
PhciDEFB23	Liverpool_Plains_M_48973	M_NSW	deletion	MSTS01000040.1	10404001	10425000	21000	0.471598	1.44391e-07	5.64816e-18	2.12442e-06	1.974e-15	0.468777
PhciDEFB23	Liverpool_Plains_M_M48983	M_NSW	deletion	MSTS01000040.1	10408001	10425000	17000	0.426221	7.54938e-07	2.06029e-34	1.99142e-05	2.45304e-29	0.494565
PhciDEFB23	Broadwater_M_50439	N_NSW	deletion	MSTS01000040.1	10404001	10425000	21000	0.520264	1.28145e-06	6.48354e-15	1.22159e-05	1.15833e-12	0.493817
PhciDEFB23	Broadwater_M_50508	N_NSW	deletion	MSTS01000040.1	10408001	10425000	17000	0.436605	2.31503e-07	6.06798e-28	5.45409e-06	1.25242e-23	0.498744
PhciDEFB23	Byron_F_M50431	N_NSW	deletion	MSTS01000040.1	10403001	10423000	20000	0.541963	0.000574309	0.00215014	0.00155377	0.00742672	0.426506
PhciDEFB23	Byron_M_M50430	N_NSW	deletion	MSTS01000040.1	10403001	10426000	23000	0.527599	1.31737e-06	0.00119079	4.33812e-07	1.4554e-11	0.467485
PhciDEFB23	Kyogle_F_50433	N_NSW	deletion	MSTS01000040.1	10404001	10425000	21000	0.507868	2.90619e-06	2.16304e-06	1.12511e-05	5.96138e-05	0.497797
PhciDEFB23	Kyogle_F_M50471	N_NSW	deletion	MSTS01000040.1	10403001	10425000	22000	0.546791	6.76483e-06	0.00249423	1.5425e-05	5.55897e-05	0.44
PhciDEFB23	Kyogle_M_50384	N_NSW	deletion	MSTS01000040.1	10403001	10425000	22000	0.497009	1.06998e-06	0.00134549	1.44286e-06	1.11463e-08	0.441052
PhciDEFB23	Lismore_F_M50336	N_NSW	deletion	MSTS01000040.1	10404001	10426000	22000	0.510555	3.0508e-06	0.00191686	9.77985e-06	0.0245159	0.495912
PhciDEFB23	Lismore_M_2111271	N_NSW	deletion	MSTS01000040.1	10404001	10426000	22000	0.486717	3.62659e-07	1.29814e-08	6.04715e-07	1.60412e-10	0.49718
PhciDEFB23	Northern-Rivers_M_M50329	N_NSW	deletion	MSTS01000040.1	10404001	10426000	22000	0.507729	3.71157e-06	5.29169e-07	8.01812e-06	1.4256e-05	0.499504
PhciDEFB23	Northern-Rivers_M_M50450	N_NSW	deletion	MSTS01000040.1	10404001	10426000	22000	0.494167	2.19e-07	2.80642e-11	3.00114e-07	1.10086e-11	0.492654
PhciDEFB23	Tweed_Heads_M_57043	N_NSW	deletion	MSTS01000040.1	10403001	10425000	22000	0.508855	3.21862e-06	1.15213e-08	1.74276e-05	4.39547e-07	0.473325
PhciDEFB23	FarNorthQLD_K3	N_QLD	deletion	MSTS01000040.1	10402001	10426000	24000	0.53694	6.67024e-06	1.21095e-07	3.30721e-05	2.8035e-06	0.449335
PhciDEFB23	Fraser_Coast_M_93594	N_QLD	deletion	MSTS01000040.1	10403001	10426000	23000	0.53242	1.49478e-07	3.75078e-13	1.2014e-06	2.99965e-11	0.492193
PhciDEFB23	Noosa_M_79211	N_QLD	deletion	MSTS01000040.1	10402001	10426000	24000	0.561768	3.63921e-05	2.88057e-11	0.000109782	1.33667e-09	0.485528
PhciDEFB23	South_Burnett_F_86009	N_QLD	deletion	MSTS01000040.1	10403001	10426000	23000	0.541372	7.68719e-06	9.66393e-05	5.80137e-05	0.00143453	0.484261
PhciDEFB23	Sunshine_Coast_M_76877	N_QLD	deletion	MSTS01000040.1	10403001	10426000	23000	0.510171	4.84783e-07	1.22926e-08	9.0771e-07	3.98052e-07	0.46163
PhciDEFB23	Dubbo_M_C11212	S_NSW	deletion	MSTS01000040.1	10404001	10425000	21000	0.479519	2.50716e-05	4.24119e-17	0.000309998	1.22332e-14	0.474806
PhciDEFB23	Monaro_M_Kenny	S_NSW	deletion	MSTS01000040.1	10404001	10425000	21000	0.494895	8.46348e-06	2.88893e-13	7.56383e-05	3.59515e-11	0.49017
PhciDEFB23	STHD_F_Annie-L	S_NSW	deletion	MSTS01000040.1	10408001	10425000	17000	0.452009	7.89888e-05	9.10558e-35	0.00070971	1.19345e-29	0.4881
PhciDEFB23	Hidden-Vale_F_Claire	S_QLD	deletion	MSTS01000040.1	10408001	10426000	18000	0.45651	4.78305e-06	1.93038e-06	2.74435e-05	9.36406e-05	0.482415
PhciDEFB23	Toowoomba_F_79192	S_QLD	deletion	MSTS01000040.1	10403001	10426000	23000	0.525923	1.88337e-07	1.57244e-07	9.26645e-07	4.07956e-06	0.46087
PhciDEFB23	Cape_Otway_F_Y60	Victoria	deletion	MSTS01000040.1	10405001	10426000	21000	0.482132	2.43535e-06	7.67333e-06	1.24052e-05	0.000187453	0.491781
PhciDEFB24	Clarence_Valley_M_M50344_001	M_NSW	duplication	MSTS01000055.1	6615001	6628000	13000	1.91145	4.9271e-05	5.54618e-72	6.39669e-06	1.76963e-148	0.00590974
PhciDEFB24	Liverpool_Plains_F_M48974	M_NSW	duplication	MSTS01000055.1	6616001	6629000	13000	1.67193	0.00795792	5.70173e-14	0.0152501	2.8369e-12	0.00760761
PhciDEFB24	Pilliga_F_M47418	M_NSW	duplication	MSTS01000055.1	6616001	6630000	14000	1.64208	0.00655701	6.23835e-15	0.0228461	4.26051e-13	0.0106898
PhciDEFB24	Pilliga_M_M47420	M_NSW	duplication	MSTS01000055.1	6615001	6629000	14000	1.78703	0.0303394	0.00470202	0.0285681	4.55925e-17	0.00716146
PhciDEFB24	Port-Macquarie_F_81926	M_NSW	duplication	MSTS01000055.1	6615001	6631000	16000	2.27235	0.0291936	1.26934e-05	0.00720928	1.13726e-26	0.00885841
PhciDEFB24	Port-Macquarie_F_81996	M_NSW	duplication	MSTS01000055.1	6616001	6630000	14000	2.58847	0.0106866	2.34092e-31	0.0417527	1.24835e-25	0.00453901
PhciDEFB24	FarNorthQLD_K3	N_QLD	duplication	MSTS01000055.1	6615001	6627000	12000	1.82808	0.000852601	2.27389e-18	1.47052e-05	7.05366e-74	0.00585683
PhciDEFB24	Gold_Coast_M_54980	S_QLD	duplication	MSTS01000055.1	6615001	6630000	15000	2.71807	0.0211312	1.42739e-12	0.00602449	7.33468e-85	0.00471698
PhciDEFB24	Redland_F_95776	S_QLD	duplication	MSTS01000055.1	6616001	6630000	14000	2.42449	0.0210088	2.3489e-28	0.0352255	1.90128e-38	0.00932862
