# Supplementary material for: AMPed up immunity: 418 whole genomes reveal intraspecific diversity of koala antimicrobial peptides
Source: Immunogenetics. 2025 Jan 8;77(1):11. doi: 10.1007/s00251-024-01368-2 (PMC11711154; doi:10.1007/s00251-024-01368-2)
Supplement: Supplementary file 5 — Supplementary file5 (XLSX 21 KB) [file 251_2024_1368_MOESM5_ESM.xlsx]

## Sheet: hap_freq
Allele	North QLD	South QLD	North NSW	Mid NSW	South NSW	Victoria
PhciCATH1_Hap1	1	1	1	0.921053	0.96875	1
PhciCATH1_Hap2	0	0	0	0.0789474	0.03125	0
PhciCATH2_Hap1	0.0425532	0.157407	0.144737	0.155963	0.0982143	0
PhciCATH2_Hap2	0.0531915	0	0.0723684	0.119266	0.339286	0.00694444
PhciCATH2_Hap3	0	0	0	0.0825688	0.0580357	0
PhciCATH2_Hap4	0.0212766	0	0	0	0	0
PhciCATH2_Hap5	0.755319	0.833333	0.782895	0.633028	0.504464	0.993056
PhciCATH2_Hap6	0.12766	0.00925926	0	0.00917431	0	0
PhciCATH3_Hap1	0.765957	0.796296	0.960526	0.903509	0.830357	1
PhciCATH3_Hap2	0	0	0	0.0964912	0.0357143	0
PhciCATH3_Hap3	0.234043	0.203704	0.0394737	0	0.133929	0
PhciCATH5_Hap1	0.851064	0.833333	0.769737	0.815789	0.53125	0.993056
PhciCATH5_Hap2	0.0212766	0.00925926	0	0	0	0
PhciCATH5_Hap3	0	0	0	0.105263	0.191964	0
PhciCATH5_Hap4	0.12766	0.157407	0.230263	0.0789474	0.276786	0.00694444
PhciCATH6_Hap1	0.680851	0.592593	0.381579	0.868421	0.910714	1
PhciCATH6_Hap2	0.0425532	0	0	0.00877193	0	0
PhciCATH6_Hap3	0.276596	0.407407	0.618421	0.0438596	0.0580357	0
PhciCATH6_Hap4	0	0	0	0.0789474	0.03125	0
PhciCATH7_Hap1	0.989362	1	1	0.921053	0.928571	1
PhciCATH7_Hap2	0	0	0	0.0789474	0.0580357	0
PhciCATH7_Hap3	0.0106383	0	0	0	0.0133929	0
PhciCATH8_Hap1	0.734043	0.787037	0.684211	0.526316	0.642857	1
PhciCATH8_Hap2	0	0	0	0.0614035	0.147321	0
PhciCATH8_Hap3	0	0	0.0197368	0	0.00892857	0
PhciCATH8_Hap4	0.0319149	0.00925926	0	0.192982	0.0625	0
PhciCATH8_Hap5	0.191489	0.0925926	0.171053	0.0175439	0.0625	0
PhciCATH8_Hap6	0	0	0	0.0789474	0.0580357	0
PhciCATH8_Hap7	0	0	0.00657895	0.00877193	0.00446429	0
PhciCATH8_Hap8	0	0.0925926	0.0723684	0.105263	0.0133929	0
PhciCATH8_Hap9	0.0212766	0.0185185	0.0460526	0.00877193	0	0
PhciDEFA1_Hap1	0.0212766	0.111111	0.342105	0.114035	0	0
PhciDEFA1_Hap2	0.37234	0.37963	0.388158	0.385965	0.0580357	0.0486111
PhciDEFA1_Hap3	0	0	0	0.00877193	0.21875	0.930556
PhciDEFA1_Hap4	0.606383	0.509259	0.269737	0.491228	0.660714	0.0208333
PhciDEFA2_Hap1	0	0	0	0.0175439	0	0
PhciDEFA2_Hap2	1	1	1	0.982456	1	1
PhciDEFB3_Hap1	0.585106	0.453704	0.513158	0.982456	0.973214	1
PhciDEFB3_Hap2	0.361702	0.5	0.480263	0.0175439	0.0267857	0
PhciDEFB3_Hap3	0.0531915	0.0462963	0.00657895	0	0	0
PhciDEFB4_Hap1	0.595745	0.685185	0.684211	0.719298	0.5625	0.833333
PhciDEFB4_Hap2	0.340426	0.194444	0.118421	0.00877193	0.0714286	0
PhciDEFB4_Hap3	0	0	0	0.0263158	0.34375	0.166667
PhciDEFB4_Hap4	0.0638298	0.12037	0.197368	0.245614	0.0223214	0
PhciDEFB5_Hap1	0.93617	0.962963	1	1	1	1
PhciDEFB5_Hap2	0.0638298	0.037037	0	0	0	0
PhciDEFB7_Hap1	0.893617	0.944444	0.986842	0.964912	1	1
PhciDEFB7_Hap2	0.0851064	0.0462963	0.0131579	0.0350877	0	0
PhciDEFB7_Hap3	0.0212766	0.00925926	0	0	0	0
PhciDEFB8_Hap1	0.946809	1	1	1	1	1
PhciDEFB8_Hap2	0.0531915	0	0	0	0	0
PhciDEFB9_Hap1	0.553191	0.638889	0.802632	0.45614	0.379464	0.0555556
PhciDEFB9_Hap2	0.0106383	0	0.0197368	0	0	0
PhciDEFB9_Hap3	0.0531915	0.101852	0	0.333333	0.0535714	0.347222
PhciDEFB9_Hap4	0.382979	0.259259	0.177632	0.210526	0.566964	0.597222
PhciDEFB10_Hap1	0.819149	0.87963	0.960526	0.526316	0.647321	1
PhciDEFB10_Hap2	0.180851	0.12037	0.0394737	0.473684	0.352679	0
PhciDEFB11_Hap1	0.43617	0.601852	0.506579	0.789474	0.946429	0.979167
PhciDEFB11_Hap2	0.0425532	0	0	0.0964912	0	0
PhciDEFB11_Hap3	0.521277	0.398148	0.493421	0.114035	0.0535714	0.0208333
PhciDEFB12_Hap1	0.340426	0.314815	0.25	0.438596	0.821429	0.993056
PhciDEFB12_Hap2	0.37234	0.324074	0.171053	0.245614	0.0580357	0.00694444
PhciDEFB12_Hap3	0.0319149	0.037037	0.151316	0.0877193	0.0625	0
PhciDEFB12_Hap4	0.0212766	0.12037	0.157895	0.210526	0.0535714	0
PhciDEFB12_Hap5	0.234043	0.203704	0.269737	0.0175439	0.00446429	0
PhciDEFB14_Hap1	0.861702	0.777778	0.703947	0.719298	0.977679	0.958333
PhciDEFB14_Hap2	0.138298	0.222222	0.296053	0.280702	0.0223214	0.0416667
PhciDEFB16_Hap1	0.989362	0.916667	1	1	1	1
PhciDEFB16_Hap2	0.0106383	0.0833333	0	0	0	0
PhciDEFB18_Hap1	0.989362	0.981481	0.993421	1	1	1
PhciDEFB18_Hap2	0.0106383	0.0185185	0.00657895	0	0	0
PhciDEFB19_Hap1	0.882979	0.824074	0.973684	1	0.964286	0.590278
PhciDEFB19_Hap2	0.0106383	0	0.0131579	0	0	0
PhciDEFB19_Hap3	0	0	0	0	0.0357143	0.381944
PhciDEFB19_Hap4	0.106383	0.175926	0.0131579	0	0	0.0277778
PhciDEFB20_Hap1	0.404255	0.259259	0.598684	0.736842	0.946429	0.965278
PhciDEFB20_Hap2	0.0744681	0.00925926	0	0.0614035	0.00446429	0
PhciDEFB20_Hap3	0.521277	0.731481	0.401316	0.201754	0.0491071	0.0347222
PhciDEFB24_Hap1	0.893617	0.944444	0.986842	0.964912	1	1
PhciDEFB24_Hap2	0.106383	0.0555556	0.0131579	0.0350877	0	0
PhciDEFB26_Hap1	0.819149	0.87037	0.769737	0.491228	0.236607	0.166667
PhciDEFB26_Hap2	0.0425532	0.0555556	0.203947	0.447368	0.736607	0.833333
PhciDEFB26_Hap3	0.0106383	0.0185185	0	0	0	0
PhciDEFB26_Hap4	0.12766	0.0555556	0.0263158	0.0614035	0.0267857	0
PhciDEFB27_Hap1	0.93617	0.833333	0.986842	1	1	0.972222
PhciDEFB27_Hap2	0.0638298	0.166667	0.0131579	0	0	0.0277778
PhciDEFB28_Hap1	0.393617	0.361111	0.394737	0.368421	0.375	0.333333
PhciDEFB28_Hap2	0.606383	0.638889	0.605263	0.631579	0.625	0.666667
