# Supplementary material for: AMPed up immunity: 418 whole genomes reveal intraspecific diversity of koala antimicrobial peptides
Source: Immunogenetics. 2025 Jan 8;77(1):11. doi: 10.1007/s00251-024-01368-2 (PMC11711154; doi:10.1007/s00251-024-01368-2)
Supplement: Supplementary file 6 — Supplementary file6 (XLSX 18 KB) [file 251_2024_1368_MOESM6_ESM.xlsx]

## Sheet: Sheet1
Supplementary File 6. Frequency of heterozygote individuals for each gene in each geographical region
AMP	North QLD	South QLD	North NSW	Mid NSW	South NSW	Victoria
PhciCATH1	0	0	0	0.157895	0.0446429	0
PhciCATH2	0.361702	0.259259	0.302632	0.473684	0.428571	0.0138889
PhciCATH3	0.297872	0.333333	0.0789474	0.122807	0.1875	0
PhciCATH5	0.212766	0.222222	0.355263	0.280702	0.4375	0.0138889
PhciCATH6	0.382979	0.37037	0.5	0.263158	0.142857	0
PhciCATH7	0.0212766	0	0	0.157895	0.0892857	0
PhciCATH8	0.425532	0.351852	0.473684	0.684211	0.473214	0
PhciDEFA1	0.404255	0.62963	0.578947	0.54386	0.428571	0.111111
PhciDEFA2	0	0	0	0.0350877	0	0
PhciDEFB1	0	0	0	0	0	0
PhciDEFB10	0.276596	0.203704	0.0789474	0.280702	0.366071	0
PhciDEFB11	0.574468	0.462963	0.302632	0.385965	0.107143	0.0416667
PhciDEFB12	0.617021	0.648148	0.697368	0.684211	0.267857	0.0138889
PhciDEFB13	0	0	0	0	0	0
PhciDEFB14	0.191489	0.37037	0.381579	0.385965	0.0267857	0.0833333
PhciDEFB15	0	0	0	0	0	0
PhciDEFB16	0.0212766	0.12963	0	0	0	0
PhciDEFB17	0	0	0	0	0	0
PhciDEFB18	0.0212766	0.037037	0.0131579	0	0	0
PhciDEFB19	0.170213	0.240741	0.0526316	0	0.0714286	0.555556
PhciDEFB20	0.404255	0.388889	0.486842	0.368421	0.0892857	0.0416667
PhciDEFB21	0	0	0	0	0	0
PhciDEFB22	0	0	0	0	0	0
PhciDEFB23	0	0	0	0	0	0
PhciDEFB24	0.170213	0.0740741	0.0263158	0.0350877	0	0
PhciDEFB25	0	0	0	0	0	0
PhciDEFB26	0.276596	0.148148	0.302632	0.561404	0.3125	0.25
PhciDEFB27	0.0851064	0.222222	0.0263158	0	0	0.0555556
PhciDEFB28	0.489362	0.425926	0.447368	0.45614	0.553571	0.361111
PhciDEFB29	0	0	0	0	0	0
PhciDEFB3	0.404255	0.537037	0.434211	0.0350877	0.0535714	0
PhciDEFB30	0	0	0	0	0	0
PhciDEFB4	0.468085	0.333333	0.302632	0.350877	0.410714	0.222222
PhciDEFB5	0.12766	0.0740741	0	0	0	0
PhciDEFB6	0	0	0	0	0	0
PhciDEFB7	0.191489	0.0740741	0.0263158	0.0350877	0	0
PhciDEFB8	0.106383	0	0	0	0	0
PhciDEFB9	0.553191	0.425926	0.210526	0.526316	0.607143	0.611111
